# Supplementary material for: Aqua­(4-nitro­phthalato)bis­[2-(1H-pyrazol-3-yl)pyridine]­zinc(II) hemihydrate
Source: Acta Crystallogr Sect E Struct Rep Online. 2010 Dec 24;67(Pt 1):m105. doi: 10.1107/S1600536810051949 (PMC3050407; doi:10.1107/S1600536810051949)
Supplement: Supplementary file 1 [file e-67-0m105-sup1.cif]

##############################################################################
###                                                                        ###
###        Electronic paper (Acta Crystallographica Section E)             ###
###                                                                        ###
##############################################################################
#                                                                            #
# This CIF contains the data in a paper accepted for publication in Acta     #
# Crystallographica Section E. It conforms to the requirements of Notes      #
# for Authors for Section E, and has been peer reviewed under the auspices   #
# of the IUCr Commission on Journals.                                        #
#                                                                            #
# Full details of the Crystallographic Information File format               #
# are given in the paper "The Crystallographic Information File (CIF):       #
# a New Standard Archive File for Crystallography" by S. R. Hall, F. H.      #
# Allen and I. D. Brown [Acta Cryst. (1991), A47, 655-685].                  #
#                                                                            #
# The current version of the core CIF dictionary is obtainable from          #
# ftp://ftp.iucr.org/pub/cif_core.dic. The current version number is 2.4.    #
#                                                                            #
# Software is freely available for graphical display of the structure(s) in  #
# this CIF.  For information consult the CIF home page http://www.iucr.org/  #
# cif/home.html                                                              #
#                                                                            #
# This file may be used for bona fide research purposes within the           #
# scientific community so long as proper attribution is given to the journal # 
# article from which it was obtained.                                        #
#                                                                            #
##############################################################################
                                             
data_I
_audit_creation_method     SHELXL-97
_chemical_name_systematic
;
Aqua(4-nitrophthalato)bis[2-(1<i>H</i>-pyrazol-3-yl)pyridine]zinc(II)
hemihydrate
;
_chemical_name_common     ?
_chemical_formula_moiety     'C24 H19 N7 O7 Zn, 0.5(H2 O)'
_chemical_formula_sum     'C24 H20 N7 O7.5 Zn1'
_chemical_formula_iupac     '[Zn (C8 H3 N O6) (C8 H7 N3)2 (H2 O)], 0.5H2 O'
_chemical_formula_weight     591.84
_chemical_melting_point     ?
_symmetry_cell_setting     triclinic
_symmetry_space_group_name_H-M     'P -1'
_symmetry_space_group_name_Hall     '-P 1'
loop_
    _symmetry_equiv_pos_as_xyz
    'x, y, z'
    '-x, -y, -z'
_cell_length_a     10.4284(6)
_cell_length_b     11.1844(7)
_cell_length_c     11.9656(8)
_cell_angle_alpha     96.508(3)
_cell_angle_beta     112.091(3)
_cell_angle_gamma     96.366(3)
_cell_volume     1266.84(14)
_cell_formula_units_Z     2
_cell_measurement_reflns_used     4528
_cell_measurement_theta_min     2.40
_cell_measurement_theta_max     27.27
_cell_measurement_temperature     294(2)
_exptl_crystal_description     block
_exptl_crystal_colour     colorless
_exptl_crystal_size_max     0.12
_exptl_crystal_size_mid     0.10
_exptl_crystal_size_min     0.08
_exptl_crystal_density_diffrn     1.552
_exptl_crystal_density_meas     ?
_exptl_crystal_density_method     'not measured'
_exptl_crystal_F_000     604
_exptl_absorpt_coefficient_mu     1.031
_exptl_absorpt_correction_type     multi-scan
_exptl_absorpt_process_details     '(SADABS; Bruker, 2001)'
_exptl_absorpt_correction_T_min     0.8863
_exptl_absorpt_correction_T_max     0.9221
_exptl_special_details
;
;
_diffrn_ambient_temperature     294(2)
_diffrn_radiation_type     MoK\a
_diffrn_radiation_wavelength     0.71073
_diffrn_radiation_source     'fine-focus sealed tube'
_diffrn_radiation_monochromator     graphite
_diffrn_measurement_device_type     'Bruker APEXII CCD'
_diffrn_measurement_method     'phi and omega scans'
_diffrn_detector_area_resol_mean     ?
_diffrn_reflns_number     9062
_diffrn_reflns_av_R_equivalents     0.0195
_diffrn_reflns_av_sigmaI/netI     0.0292
_diffrn_reflns_theta_min     1.86
_diffrn_reflns_theta_max     25.00
_diffrn_reflns_theta_full     25.00
_diffrn_measured_fraction_theta_max     0.955
_diffrn_measured_fraction_theta_full     0.955
_diffrn_reflns_limit_h_min     -12
_diffrn_reflns_limit_h_max     12
_diffrn_reflns_limit_k_min     -13
_diffrn_reflns_limit_k_max     13
_diffrn_reflns_limit_l_min     -14
_diffrn_reflns_limit_l_max     13
_diffrn_standards_number     0
_diffrn_standards_interval_count     .
_diffrn_standards_interval_time     .
_diffrn_standards_decay_%     ?
_refine_special_details
;
Refinement of <i>F</i>^2^ against ALL reflections. The weighted <i>R</i>-factor
<i>wR</i> and goodness of fit <i>S</i> are based on <i>F</i>^2^, conventional
<i>R</i>-factors <i>R</i> are based on <i>F</i>, with <i>F</i> set to zero for
negative <i>F</i>^2^. The threshold expression of <i>F</i>^2^ >
\s(<i>F</i>^2^) is used only for calculating <i>R</i>-factors(gt) <i>etc</i>.
and is not relevant to the choice of reflections for refinement.
<i>R</i>-factors based on <i>F</i>^2^ are statistically about twice as large
as those based on <i>F</i>, and <i>R</i>- factors based on ALL data will be
even larger.
;
_reflns_number_total     4258
_reflns_number_gt     3825
_reflns_threshold_expression     I>2\s(I)
_refine_ls_structure_factor_coef     Fsqd
_refine_ls_matrix_type     full
_refine_ls_R_factor_all     0.0394
_refine_ls_R_factor_gt     0.0347
_refine_ls_wR_factor_gt     0.0993
_refine_ls_wR_factor_ref     0.1040
_refine_ls_goodness_of_fit_ref     1.000
_refine_ls_restrained_S_all     1.000
_refine_ls_number_reflns     4258
_refine_ls_number_parameters     364
_refine_ls_number_restraints     3
_refine_ls_hydrogen_treatment     mixed
_refine_ls_weighting_scheme     calc
_refine_ls_weighting_details
         'calc w=1/[\s^2^(Fo^2^)+(0.0660P)^2^+0.7068P] where P=(Fo^2^+2Fc^2^)/3'
_atom_sites_solution_hydrogens     geom
_atom_sites_solution_primary     direct
_atom_sites_solution_secondary     difmap
_refine_ls_shift/su_max     0.001
_refine_ls_shift/su_mean     0.000
_refine_diff_density_max     0.653
_refine_diff_density_min     -0.422
_refine_ls_extinction_method     none
_refine_ls_extinction_coef     ?
loop_
    _atom_type_symbol
    _atom_type_description
    _atom_type_scat_dispersion_real
    _atom_type_scat_dispersion_imag
    _atom_type_scat_source
    'C' 'C' 0.0033 0.0016
                         'International Tables Vol C Tables 4.2.6.8 and 6.1.1.4'
    'H' 'H' 0.0000 0.0000
                         'International Tables Vol C Tables 4.2.6.8 and 6.1.1.4'
    'N' 'N' 0.0061 0.0033
                         'International Tables Vol C Tables 4.2.6.8 and 6.1.1.4'
    'O' 'O' 0.0106 0.0060
                         'International Tables Vol C Tables 4.2.6.8 and 6.1.1.4'
    'Zn' 'Zn' 0.2839 1.4301
                         'International Tables Vol C Tables 4.2.6.8 and 6.1.1.4'
_computing_data_collection     'APEX2 (Bruker, 2004)'
_computing_cell_refinement     'SAINT-Plus (Bruker, 2001)'
_computing_data_reduction     'SAINT-Plus (Bruker, 2001)'
_computing_structure_solution     'SHELXS97 (Sheldrick, 2008)'
_computing_structure_refinement     'SHELXL97 (Sheldrick, 2008)'
_computing_molecular_graphics     'SHELXTL (Sheldrick, 2008)'
_computing_publication_material     'SHELXTL (Sheldrick, 2008)'
loop_
    _atom_site_type_symbol
    _atom_site_label
    _atom_site_fract_x
    _atom_site_fract_y
    _atom_site_fract_z
    _atom_site_U_iso_or_equiv
    _atom_site_adp_type
    _atom_site_calc_flag
    _atom_site_refinement_flags
    _atom_site_occupancy
    _atom_site_disorder_assembly
    _atom_site_disorder_group
    C C1 0.7155(4) 0.7772(3) 0.9195(3) 0.0652(9) Uani d . 1 . .
    H H1 0.6311 0.7613 0.9291 0.078 Uiso calc R 1 . .
    C C2 0.8440(4) 0.8158(3) 1.0110(3) 0.0618(9) Uani d . 1 . .
    H H2 0.8654 0.8318 1.0946 0.074 Uiso calc R 1 . .
    C C3 0.9371(3) 0.8262(2) 0.9526(3) 0.0471(7) Uani d . 1 . .
    C C4 1.0889(3) 0.8628(2) 0.9968(3) 0.0476(7) Uani d . 1 . .
    C C5 1.1747(4) 0.9022(3) 1.1197(3) 0.0610(8) Uani d . 1 . .
    H H5 1.1367 0.9060 1.1788 0.073 Uiso calc R 1 . .
    C C6 1.3160(4) 0.9354(3) 1.1522(3) 0.0719(10) Uani d . 1 . .
    H H6 1.3755 0.9618 1.2339 0.086 Uiso calc R 1 . .
    C C7 1.3695(4) 0.9292(3) 1.0618(3) 0.0708(10) Uani d . 1 . .
    H H7 1.4651 0.9517 1.0817 0.085 Uiso calc R 1 . .
    C C8 1.2775(4) 0.8889(3) 0.9417(3) 0.0589(8) Uani d . 1 . .
    H H8 1.3136 0.8841 0.8814 0.071 Uiso calc R 1 . .
    C C9 1.2913(3) 0.7454(3) 0.5661(3) 0.0594(8) Uani d . 1 . .
    H H9 1.3580 0.7702 0.5356 0.071 Uiso calc R 1 . .
    C C10 1.2595(3) 0.6312(3) 0.5882(3) 0.0576(8) Uani d . 1 . .
    H H10 1.2987 0.5629 0.5755 0.069 Uiso calc R 1 . .
    C C11 1.1556(3) 0.6392(2) 0.6339(2) 0.0381(5) Uani d . 1 . .
    C C12 1.0801(3) 0.5491(2) 0.6763(2) 0.0369(5) Uani d . 1 . .
    C C13 1.0886(3) 0.4254(2) 0.6620(3) 0.0493(7) Uani d . 1 . .
    H H13 1.1427 0.3953 0.6223 0.059 Uiso calc R 1 . .
    C C14 1.0159(4) 0.3486(3) 0.7075(3) 0.0621(9) Uani d . 1 . .
    H H14 1.0200 0.2656 0.6988 0.075 Uiso calc R 1 . .
    C C15 0.9378(4) 0.3948(3) 0.7654(4) 0.0680(9) Uani d . 1 . .
    H H15 0.8888 0.3442 0.7977 0.082 Uiso calc R 1 . .
    C C16 0.9322(4) 0.5181(3) 0.7755(3) 0.0606(8) Uani d . 1 . .
    H H16 0.8783 0.5491 0.8150 0.073 Uiso calc R 1 . .
    C C17 0.6685(3) 0.7186(3) 0.5137(3) 0.0499(7) Uani d . 1 . .
    C C18 0.5894(3) 0.6933(2) 0.3769(2) 0.0403(6) Uani d . 1 . .
    C C19 0.4792(3) 0.5955(3) 0.3277(3) 0.0539(7) Uani d . 1 . .
    H H19 0.4518 0.5534 0.3799 0.065 Uiso calc R 1 . .
    C C20 0.4097(3) 0.5596(3) 0.2034(3) 0.0586(8) Uani d . 1 . .
    H H20 0.3366 0.4936 0.1711 0.070 Uiso calc R 1 . .
    C C21 0.4512(3) 0.6235(3) 0.1282(3) 0.0496(7) Uani d . 1 . .
    C C22 0.5606(3) 0.7203(2) 0.1733(2) 0.0431(6) Uani d . 1 . .
    H H22 0.5887 0.7600 0.1200 0.052 Uiso calc R 1 . .
    C C23 0.6285(2) 0.7579(2) 0.2984(2) 0.0371(5) Uani d . 1 . .
    C C24 0.7389(3) 0.8724(2) 0.3428(3) 0.0442(6) Uani d . 1 . .
    Zn Zn1 0.97417(3) 0.78410(2) 0.71551(3) 0.03624(12) Uani d . 1 . .
    N N1 0.3763(3) 0.5867(3) -0.0053(3) 0.0720(8) Uani d . 1 . .
    N N2 0.7314(3) 0.7660(2) 0.8127(2) 0.0519(6) Uani d . 1 . .
    H H2A 0.6641 0.7428 0.7420 0.062 Uiso calc R 1 . .
    N N3 0.8669(3) 0.7961(2) 0.8318(2) 0.0452(5) Uani d . 1 . .
    N N4 1.1400(3) 0.8564(2) 0.9082(2) 0.0477(6) Uani d . 1 . .
    N N5 1.2091(2) 0.8153(2) 0.5964(2) 0.0442(5) Uani d . 1 . .
    H H5A 1.2100 0.8911 0.5895 0.053 Uiso calc R 1 . .
    N N6 1.1256(2) 0.75232(18) 0.63868(19) 0.0374(5) Uani d . 1 . .
    N N7 1.0006(2) 0.59453(19) 0.7312(2) 0.0423(5) Uani d . 1 . .
    O O1 0.95913(19) 0.95872(16) 0.67148(17) 0.0420(4) Uani d D 1 . .
    O O2 0.5984(3) 0.7250(6) 0.5755(3) 0.165(2) Uani d . 1 . .
    O O3 0.79649(18) 0.72281(17) 0.55259(17) 0.0433(4) Uani d . 1 . .
    O O4 0.7478(3) 0.94256(18) 0.43546(19) 0.0594(6) Uani d . 1 . .
    O O5 0.8072(3) 0.8910(2) 0.2798(3) 0.0751(7) Uani d . 1 . .
    O O6 0.4156(3) 0.6389(3) -0.0729(2) 0.0957(10) Uani d . 1 . .
    O O7 0.2773(4) 0.5050(4) -0.0427(3) 0.1448(18) Uani d . 1 . .
    O O1W 0.5000 0.0000 0.5000 0.198(4) Uani d S 1 . .
    H H1W 0.901(2) 0.943(3) 0.6007(10) 0.080 Uiso d D 1 . .
    H H2W 1.031(2) 1.004(3) 0.681(3) 0.080 Uiso d D 1 . .
loop_
    _atom_site_aniso_label
    _atom_site_aniso_U_11
    _atom_site_aniso_U_22
    _atom_site_aniso_U_33
    _atom_site_aniso_U_12
    _atom_site_aniso_U_13
    _atom_site_aniso_U_23
    C1 0.086(3) 0.066(2) 0.074(2) 0.0190(18) 0.061(2) 0.0210(17)
    C2 0.092(3) 0.0636(19) 0.0523(18) 0.0227(18) 0.0484(19) 0.0194(15)
    C3 0.0754(19) 0.0368(13) 0.0434(15) 0.0165(13) 0.0361(14) 0.0114(11)
    C4 0.0715(19) 0.0345(13) 0.0434(15) 0.0159(13) 0.0270(14) 0.0103(11)
    C5 0.091(3) 0.0509(17) 0.0440(16) 0.0205(17) 0.0269(17) 0.0116(13)
    C6 0.088(3) 0.062(2) 0.0500(19) 0.0151(18) 0.0103(18) 0.0082(15)
    C7 0.066(2) 0.065(2) 0.069(2) 0.0092(17) 0.0149(18) 0.0103(17)
    C8 0.0617(19) 0.0566(18) 0.0591(19) 0.0092(15) 0.0251(16) 0.0092(15)
    C9 0.0543(18) 0.072(2) 0.075(2) 0.0182(15) 0.0457(17) 0.0238(17)
    C10 0.0617(18) 0.0580(18) 0.075(2) 0.0287(15) 0.0436(17) 0.0208(16)
    C11 0.0386(13) 0.0403(13) 0.0372(13) 0.0119(10) 0.0157(11) 0.0063(10)
    C12 0.0373(12) 0.0372(12) 0.0346(12) 0.0100(10) 0.0112(10) 0.0072(10)
    C13 0.0568(16) 0.0407(14) 0.0500(16) 0.0176(13) 0.0181(13) 0.0071(12)
    C14 0.073(2) 0.0354(14) 0.074(2) 0.0138(14) 0.0228(18) 0.0132(14)
    C15 0.078(2) 0.0462(17) 0.097(3) 0.0088(16) 0.049(2) 0.0330(17)
    C16 0.067(2) 0.0456(16) 0.090(2) 0.0122(14) 0.0504(19) 0.0229(16)
    C17 0.0393(15) 0.0692(19) 0.0479(15) 0.0069(13) 0.0247(13) 0.0119(14)
    C18 0.0305(12) 0.0452(14) 0.0499(15) 0.0083(10) 0.0196(11) 0.0111(11)
    C19 0.0434(15) 0.0562(17) 0.0664(19) -0.0021(13) 0.0262(14) 0.0210(15)
    C20 0.0389(15) 0.0493(16) 0.077(2) -0.0103(12) 0.0170(15) 0.0051(15)
    C21 0.0367(13) 0.0525(16) 0.0486(16) 0.0028(12) 0.0087(12) -0.0012(13)
    C22 0.0384(13) 0.0467(14) 0.0441(14) 0.0028(11) 0.0165(12) 0.0102(12)
    C23 0.0314(12) 0.0347(12) 0.0455(14) 0.0047(10) 0.0160(11) 0.0061(10)
    C24 0.0407(14) 0.0352(13) 0.0491(15) 0.0008(11) 0.0104(12) 0.0079(12)
    Zn1 0.04219(19) 0.03371(17) 0.04103(19) 0.00763(12) 0.02487(14) 0.00712(12)
    N1 0.0539(16) 0.077(2) 0.0604(18) -0.0016(15) 0.0026(14) -0.0046(15)
    N2 0.0599(15) 0.0532(14) 0.0574(15) 0.0075(12) 0.0395(13) 0.0110(11)
    N3 0.0587(14) 0.0411(12) 0.0493(13) 0.0113(10) 0.0346(11) 0.0102(10)
    N4 0.0606(15) 0.0407(12) 0.0460(13) 0.0110(11) 0.0254(11) 0.0056(10)
    N5 0.0450(12) 0.0422(12) 0.0544(13) 0.0050(10) 0.0288(11) 0.0124(10)
    N6 0.0392(11) 0.0351(10) 0.0414(11) 0.0058(9) 0.0202(9) 0.0059(9)
    N7 0.0463(12) 0.0344(11) 0.0526(13) 0.0084(9) 0.0252(11) 0.0104(9)
    O1 0.0434(10) 0.0361(9) 0.0475(10) 0.0010(7) 0.0204(8) 0.0079(8)
    O2 0.0457(15) 0.393(7) 0.0555(17) 0.021(3) 0.0304(13) 0.017(3)
    O3 0.0376(10) 0.0464(10) 0.0458(10) 0.0068(8) 0.0176(8) 0.0030(8)
    O4 0.0814(15) 0.0387(10) 0.0495(12) -0.0046(10) 0.0213(11) 0.0036(9)
    O5 0.0723(15) 0.0643(14) 0.0923(18) -0.0264(12) 0.0529(15) -0.0085(13)
    O6 0.0778(18) 0.140(3) 0.0511(14) -0.0108(18) 0.0169(14) 0.0024(16)
    O7 0.124(3) 0.145(3) 0.082(2) -0.076(3) -0.021(2) 0.003(2)
    O1W 0.196(7) 0.229(8) 0.280(10) 0.104(7) 0.185(8) 0.091(8)
_geom_special_details
;
All e.s.d.'s (except the e.s.d. in the dihedral angle between two l.s. planes)
are estimated using the full covariance matrix. The cell e.s.d.'s are taken
into account individually in the estimation of e.s.d.'s in distances, angles
and torsion angles; correlations between e.s.d.'s in cell parameters are only
used when they are defined by crystal symmetry. An approximate (isotropic)
treatment of cell e.s.d.'s is used for estimating e.s.d.'s involving l.s.
planes.
;
loop_
    _geom_bond_atom_site_label_1
    _geom_bond_atom_site_label_2
    _geom_bond_site_symmetry_2
    _geom_bond_distance
    _geom_bond_publ_flag
    C1 N2 . 1.343(4) ?
    C1 C2 . 1.357(5) ?
    C1 H1 . 0.9300 ?
    C2 C3 . 1.396(4) ?
    C2 H2 . 0.9300 ?
    C3 N3 . 1.334(4) ?
    C3 C4 . 1.460(4) ?
    C4 N4 . 1.352(4) ?
    C4 C5 . 1.390(4) ?
    C5 C6 . 1.369(5) ?
    C5 H5 . 0.9300 ?
    C6 C7 . 1.390(6) ?
    C6 H6 . 0.9300 ?
    C7 C8 . 1.382(5) ?
    C7 H7 . 0.9300 ?
    C8 N4 . 1.330(4) ?
    C8 H8 . 0.9300 ?
    C9 N5 . 1.341(4) ?
    C9 C10 . 1.363(5) ?
    C9 H9 . 0.9300 ?
    C10 C11 . 1.393(4) ?
    C10 H10 . 0.9300 ?
    C11 N6 . 1.336(3) ?
    C11 C12 . 1.460(4) ?
    C12 N7 . 1.342(3) ?
    C12 C13 . 1.391(4) ?
    C13 C14 . 1.371(5) ?
    C13 H13 . 0.9300 ?
    C14 C15 . 1.359(5) ?
    C14 H14 . 0.9300 ?
    C15 C16 . 1.379(4) ?
    C15 H15 . 0.9300 ?
    C16 N7 . 1.333(4) ?
    C16 H16 . 0.9300 ?
    C17 O2 . 1.221(4) ?
    C17 O3 . 1.231(3) ?
    C17 C18 . 1.506(4) ?
    C18 C19 . 1.390(4) ?
    C18 C23 . 1.396(4) ?
    C19 C20 . 1.374(5) ?
    C19 H19 . 0.9300 ?
    C20 C21 . 1.371(5) ?
    C20 H20 . 0.9300 ?
    C21 C22 . 1.376(4) ?
    C21 N1 . 1.474(4) ?
    C22 C23 . 1.383(4) ?
    C22 H22 . 0.9300 ?
    C23 C24 . 1.518(3) ?
    C24 O5 . 1.235(4) ?
    C24 O4 . 1.250(4) ?
    Zn1 O1 . 2.0871(18) ?
    Zn1 N3 . 2.089(2) ?
    Zn1 O3 . 2.0981(18) ?
    Zn1 N6 . 2.147(2) ?
    Zn1 N7 . 2.188(2) ?
    Zn1 N4 . 2.287(2) ?
    N1 O7 . 1.204(4) ?
    N1 O6 . 1.211(4) ?
    N2 N3 . 1.341(3) ?
    N2 H2A . 0.8600 ?
    N5 N6 . 1.337(3) ?
    N5 H5A . 0.8600 ?
    O1 H1W . 0.820(13) ?
    O1 H2W . 0.82(3) ?
loop_
    _geom_angle_atom_site_label_1
    _geom_angle_atom_site_label_2
    _geom_angle_atom_site_label_3
    _geom_angle_site_symmetry_1
    _geom_angle_site_symmetry_3
    _geom_angle
    _geom_angle_publ_flag
    N2 C1 C2 . . 108.1(3) ?
    N2 C1 H1 . . 126.0 ?
    C2 C1 H1 . . 126.0 ?
    C1 C2 C3 . . 105.1(3) ?
    C1 C2 H2 . . 127.4 ?
    C3 C2 H2 . . 127.4 ?
    N3 C3 C2 . . 109.9(3) ?
    N3 C3 C4 . . 116.7(2) ?
    C2 C3 C4 . . 133.4(3) ?
    N4 C4 C5 . . 122.4(3) ?
    N4 C4 C3 . . 114.5(2) ?
    C5 C4 C3 . . 123.1(3) ?
    C6 C5 C4 . . 118.8(3) ?
    C6 C5 H5 . . 120.6 ?
    C4 C5 H5 . . 120.6 ?
    C5 C6 C7 . . 119.3(3) ?
    C5 C6 H6 . . 120.4 ?
    C7 C6 H6 . . 120.4 ?
    C8 C7 C6 . . 118.5(4) ?
    C8 C7 H7 . . 120.8 ?
    C6 C7 H7 . . 120.8 ?
    N4 C8 C7 . . 123.2(3) ?
    N4 C8 H8 . . 118.4 ?
    C7 C8 H8 . . 118.4 ?
    N5 C9 C10 . . 107.6(3) ?
    N5 C9 H9 . . 126.2 ?
    C10 C9 H9 . . 126.2 ?
    C9 C10 C11 . . 105.1(3) ?
    C9 C10 H10 . . 127.5 ?
    C11 C10 H10 . . 127.5 ?
    N6 C11 C10 . . 110.3(2) ?
    N6 C11 C12 . . 118.0(2) ?
    C10 C11 C12 . . 131.8(2) ?
    N7 C12 C13 . . 121.8(3) ?
    N7 C12 C11 . . 114.8(2) ?
    C13 C12 C11 . . 123.4(2) ?
    C14 C13 C12 . . 118.9(3) ?
    C14 C13 H13 . . 120.6 ?
    C12 C13 H13 . . 120.6 ?
    C15 C14 C13 . . 119.5(3) ?
    C15 C14 H14 . . 120.3 ?
    C13 C14 H14 . . 120.3 ?
    C14 C15 C16 . . 119.0(3) ?
    C14 C15 H15 . . 120.5 ?
    C16 C15 H15 . . 120.5 ?
    N7 C16 C15 . . 122.8(3) ?
    N7 C16 H16 . . 118.6 ?
    C15 C16 H16 . . 118.6 ?
    O2 C17 O3 . . 126.1(3) ?
    O2 C17 C18 . . 116.8(3) ?
    O3 C17 C18 . . 117.0(2) ?
    C19 C18 C23 . . 119.3(3) ?
    C19 C18 C17 . . 117.7(3) ?
    C23 C18 C17 . . 122.8(2) ?
    C20 C19 C18 . . 121.4(3) ?
    C20 C19 H19 . . 119.3 ?
    C18 C19 H19 . . 119.3 ?
    C21 C20 C19 . . 118.3(3) ?
    C21 C20 H20 . . 120.9 ?
    C19 C20 H20 . . 120.9 ?
    C20 C21 C22 . . 122.1(3) ?
    C20 C21 N1 . . 118.7(3) ?
    C22 C21 N1 . . 119.2(3) ?
    C21 C22 C23 . . 119.5(3) ?
    C21 C22 H22 . . 120.2 ?
    C23 C22 H22 . . 120.2 ?
    C22 C23 C18 . . 119.3(2) ?
    C22 C23 C24 . . 117.3(2) ?
    C18 C23 C24 . . 123.3(2) ?
    O5 C24 O4 . . 125.7(3) ?
    O5 C24 C23 . . 116.6(2) ?
    O4 C24 C23 . . 117.6(3) ?
    O1 Zn1 N3 . . 96.46(8) ?
    O1 Zn1 O3 . . 86.38(7) ?
    N3 Zn1 O3 . . 96.57(9) ?
    O1 Zn1 N6 . . 94.67(8) ?
    N3 Zn1 N6 . . 163.63(9) ?
    O3 Zn1 N6 . . 96.08(7) ?
    O1 Zn1 N7 . . 168.95(8) ?
    N3 Zn1 N7 . . 94.18(9) ?
    O3 Zn1 N7 . . 89.49(8) ?
    N6 Zn1 N7 . . 75.57(8) ?
    O1 Zn1 N4 . . 93.00(8) ?
    N3 Zn1 N4 . . 73.48(9) ?
    O3 Zn1 N4 . . 169.91(8) ?
    N6 Zn1 N4 . . 94.01(8) ?
    N7 Zn1 N4 . . 92.85(8) ?
    O7 N1 O6 . . 122.6(3) ?
    O7 N1 C21 . . 118.0(4) ?
    O6 N1 C21 . . 119.4(3) ?
    N3 N2 C1 . . 110.5(3) ?
    N3 N2 H2A . . 124.7 ?
    C1 N2 H2A . . 124.7 ?
    C3 N3 N2 . . 106.3(2) ?
    C3 N3 Zn1 . . 120.6(2) ?
    N2 N3 Zn1 . . 132.65(19) ?
    C8 N4 C4 . . 117.9(3) ?
    C8 N4 Zn1 . . 127.8(2) ?
    C4 N4 Zn1 . . 114.3(2) ?
    N6 N5 C9 . . 111.4(2) ?
    N6 N5 H5A . . 124.3 ?
    C9 N5 H5A . . 124.3 ?
    C11 N6 N5 . . 105.7(2) ?
    C11 N6 Zn1 . . 115.52(17) ?
    N5 N6 Zn1 . . 138.68(16) ?
    C16 N7 C12 . . 118.1(2) ?
    C16 N7 Zn1 . . 126.03(19) ?
    C12 N7 Zn1 . . 115.32(17) ?
    Zn1 O1 H1W . . 101(3) ?
    Zn1 O1 H2W . . 119(3) ?
    H1W O1 H2W . . 114(3) ?
    C17 O3 Zn1 . . 139.12(19) ?
loop_
    _geom_hbond_atom_site_label_D
    _geom_hbond_atom_site_label_H
    _geom_hbond_atom_site_label_A
    _geom_hbond_site_symmetry_A
    _geom_hbond_distance_DH
    _geom_hbond_distance_HA
    _geom_hbond_distance_DA
    _geom_hbond_angle_DHA
    O1 H2W O5 2_776 0.82(3) 1.81(3) 2.627(3) 174(3)
    N5 H5A O4 2_776 0.86 1.95 2.788(3) 166
    N2 H2A O2 . 0.86 1.82 2.606(4) 150
data_global
_journal_date_recd_electronic     2010-08-28
_journal_date_accepted     2010-12-11
_journal_name_full     'Acta Crystallographica, Section E'
_journal_year     2011
_journal_volume     67
_journal_issue      1
_journal_page_first     m105
_journal_page_last     m105
_journal_paper_category     QM
_journal_coeditor_code     IM2226
_publ_contact_author_name     'Professor Lei Ni'
_publ_contact_author_address
;
College of Chemistry and Biology,
Beihua University,
Jilin 132013,
People's Republic of China
;
_publ_contact_author_email     nilei_bh@163.com
_publ_contact_author_fax     '086 0432 2455901'
_publ_contact_author_phone     '086 0432 2455901'
_publ_section_title
;
Aqua(4-nitrophthalato)bis[2-(1<i>H</i>-pyrazol-3-yl)pyridine]zinc(II)
hemihydrate
;
loop_
    _publ_author_name
    _publ_author_address
    'Lei Ni'
;
College of Chemistry and Biology,
Beihua University,
Jilin 132013,
People's Republic of China
;
    'Ji-Li Zhao'
;
College of Chemistry and Biology,
Beihua University,
Jilin 132013,
People's Republic of China
;
    'Hong Wei'
;
College of Chemistry and Biology,
Beihua University,
Jilin 132013,
People's Republic of China
;
