# Supplementary material for: Aqua­(4-nitro­phthalato)bis­[2-(1H-pyrazol-3-yl)pyridine]­zinc(II) hemihydrate
Source: Acta Crystallogr Sect E Struct Rep Online. 2010 Dec 24;67(Pt 1):m105. doi: 10.1107/S1600536810051949 (PMC3050407; doi:10.1107/S1600536810051949)
Supplement: Supplementary file 2 [file e-67-0m105-Isup2.hkl]

# 
# h,k,l, Fc-squared, Fo-squared, sigma(Fo-squared) and status flag 
# 
data_I
_shelx_title ' a in P-1' 
_shelx_refln_list_code          4 
_shelx_F_calc_maximum      179.64 
_exptl_crystal_F_000       606.00 
_reflns_d_resolution_high  0.8409 
 
loop_ 
 _symmetry_equiv_pos_as_xyz 
 'x, y, z' 
 '-x, -y, -z' 
 
_cell_length_a    10.4284 
_cell_length_b    11.1844 
_cell_length_c    11.9656 
_cell_angle_alpha  96.508 
_cell_angle_beta  112.091 
_cell_angle_gamma  96.366 
 
_shelx_F_squared_multiplier     1.000 
 
loop_ 
 _refln_index_h 
 _refln_index_k 
 _refln_index_l 
 _refln_F_squared_calc 
 _refln_F_squared_meas 
 _refln_F_squared_sigma 
 _refln_observed_status 
   1   0   0     6744.37     5813.46    166.09 o 
   2   0   0      685.04      749.02     14.44 o 
   3   0   0     2503.90     2535.68     66.56 o 
   4   0   0      543.41      539.23     11.13 o 
   5   0   0     1167.34     1137.35     22.44 o 
   6   0   0        9.00       34.10      3.32 o 
   7   0   0      441.36      425.89     14.49 o 
   8   0   0       40.64       40.65      2.43 o 
   9   0   0       25.78       17.01      3.97 o 
  10   0   0        0.81       -2.72      3.61 o 
  11   0   0        0.33       -2.74      3.63 o 
 -11   1   0       28.71       28.32      5.07 o 
 -10   1   0       81.29       73.26      6.14 o 
  -9   1   0      106.72       97.70      4.66 o 
  -8   1   0      628.09      581.98     10.58 o 
  -7   1   0      396.27      416.15      9.87 o 
  -6   1   0     3110.58     3261.92     61.87 o 
  -5   1   0     1172.47     1170.96     23.10 o 
  -4   1   0     1701.83     1692.50     32.41 o 
  -3   1   0       73.74       72.96      2.36 o 
  -2   1   0     3216.84     3395.46     63.20 o 
  -1   1   0     3958.70     4051.73     75.23 o 
   0   1   0        5.92       -0.50      0.50 o 
   1   1   0        1.45        1.74      0.34 o 
   2   1   0     2535.64     2555.98     47.76 o 
   3   1   0      644.09      705.58     13.89 o 
   4   1   0       53.45       55.08      2.53 o 
   5   1   0      817.73      856.74     17.24 o 
   6   1   0      545.59      552.66     11.97 o 
   7   1   0      441.10      420.26      8.01 o 
   8   1   0      319.12      328.40      8.76 o 
   9   1   0      166.11      159.83      8.65 o 
  10   1   0      256.63      222.46     11.13 o 
  11   1   0       70.60       76.64      7.37 o 
 -11   2   0       17.76       16.59      4.70 o 
 -10   2   0        6.36       10.26      2.69 o 
  -9   2   0       82.70       77.28      4.19 o 
  -8   2   0       47.92       57.56      4.77 o 
  -7   2   0      209.92      219.94      8.26 o 
  -6   2   0       92.19       98.20      4.30 o 
  -5   2   0        2.04        0.59      2.18 o 
  -4   2   0       11.51        8.20      1.23 o 
  -3   2   0        7.68        9.73      1.07 o 
  -2   2   0        5.55       15.63      7.62 o 
  -1   2   0       11.21        9.64      0.88 o 
   0   2   0     7083.34     7151.24    582.98 o 
   1   2   0     3308.73     3459.48     65.81 o 
   2   2   0       97.27       97.49      2.41 o 
   3   2   0      915.32      943.37     18.30 o 
   4   2   0       30.45       12.90      1.23 o 
   5   2   0     3712.09     3765.40     70.74 o 
   6   2   0      648.67      621.33     15.34 o 
   7   2   0      649.41      653.27     14.25 o 
   8   2   0      316.48      301.35      8.36 o 
   9   2   0      308.74      290.42     12.10 o 
  10   2   0        0.32        3.27      4.02 o 
 -11   3   0       43.68       47.14      3.99 o 
 -10   3   0       27.25       30.93      3.58 o 
  -9   3   0       76.05       82.18      3.48 o 
  -8   3   0      441.59      423.14      8.38 o 
  -7   3   0      288.63      265.07      7.26 o 
  -6   3   0      608.59      622.87     13.55 o 
  -5   3   0       33.26       20.98      3.92 o 
  -4   3   0       19.48       12.74      1.44 o 
  -3   3   0     3322.40     3689.75     69.17 o 
  -2   3   0     4121.22     4574.90     85.26 o 
  -1   3   0    25203.73    20731.81    533.94 o 
   0   3   0     1819.80     1839.20     49.72 o 
   1   3   0        2.17        5.73      1.99 o 
   2   3   0      802.24      825.54     23.46 o 
   3   3   0     1950.72     2064.43     56.15 o 
   4   3   0       27.43       31.74      2.09 o 
   5   3   0      429.53      475.49     15.49 o 
   6   3   0      141.51      137.67      7.11 o 
   7   3   0      154.26      160.80      5.82 o 
   8   3   0       84.12       82.25      4.52 o 
   9   3   0      119.49      112.04      8.13 o 
  10   3   0        6.73       11.16      4.78 o 
 -11   4   0       92.92      101.87      5.44 o 
 -10   4   0        1.59        0.67      2.42 o 
  -9   4   0      176.38      161.23      4.81 o 
  -8   4   0      267.79      277.03      6.31 o 
  -7   4   0      190.43      200.53      6.27 o 
  -6   4   0       51.73       52.86      3.03 o 
  -5   4   0       90.63      106.94      3.95 o 
  -4   4   0      427.97      501.45     11.00 o 
  -3   4   0     1240.65     1333.89     26.09 o 
  -2   4   0      120.29      155.90      4.18 o 
  -1   4   0      139.67      128.53      5.17 o 
   0   4   0      307.41      344.76     12.37 o 
   1   4   0       22.84       14.16      0.99 o 
   2   4   0     1074.40     1121.18     31.67 o 
   3   4   0     2539.48     2459.36     66.92 o 
   4   4   0     1722.19     1744.01     48.63 o 
   5   4   0        4.41        7.16      2.59 o 
   6   4   0       13.60       14.80      2.35 o 
   7   4   0      191.51      194.56      8.64 o 
   8   4   0      169.64      156.25      6.07 o 
   9   4   0      178.24      166.15      9.43 o 
  10   4   0       14.30        3.21      4.08 o 
 -11   5   0        3.26        2.22      2.90 o 
 -10   5   0        4.27        2.91      2.54 o 
  -9   5   0      117.17      101.76      3.94 o 
  -8   5   0      445.09      468.44      9.13 o 
  -7   5   0      378.09      353.40      9.01 o 
  -6   5   0      891.44      859.36     18.29 o 
  -5   5   0     1214.28     1233.46     24.94 o 
  -4   5   0      958.89      892.85     18.44 o 
  -3   5   0     1039.66     1069.60     21.48 o 
  -2   5   0     6854.87     7027.53    130.83 o 
  -1   5   0     6580.36     6724.93    177.94 o 
   0   5   0     1960.62     2186.02     41.56 o 
   1   5   0      321.62      304.09     13.21 o 
   2   5   0     2334.92     2367.05     64.77 o 
   3   5   0      384.57      365.10     12.54 o 
   4   5   0      197.13      218.54      9.15 o 
   5   5   0       23.67       16.51      3.32 o 
   6   5   0       10.38        7.52      2.35 o 
   7   5   0       15.81       15.23      2.65 o 
   8   5   0       19.94       15.57      4.52 o 
   9   5   0       38.46       28.11      5.07 o 
 -10   6   0       27.11       31.50      3.46 o 
  -9   6   0      231.37      237.98      5.95 o 
  -8   6   0      271.05      274.30      5.36 o 
  -7   6   0      110.96      101.84      3.61 o 
  -6   6   0       93.50       91.04      4.40 o 
  -5   6   0      167.48      184.54      5.80 o 
  -4   6   0     1144.36     1191.35     24.21 o 
  -3   6   0       18.04       17.76      1.82 o 
  -2   6   0     1188.58     1187.75     23.75 o 
  -1   6   0       47.73       37.20      2.19 o 
   0   6   0     2033.34     2020.31     38.79 o 
   1   6   0       10.09        9.69      1.71 o 
   2   6   0      701.01      707.12     21.84 o 
   3   6   0      821.53      795.91     24.48 o 
   4   6   0     1353.60     1416.12     41.02 o 
   5   6   0      385.38      357.38      9.30 o 
   6   6   0      224.84      201.91      5.30 o 
   7   6   0       32.49       38.81      2.82 o 
   8   6   0      437.36      450.93     16.93 o 
   9   6   0      146.72      159.52     10.22 o 
 -10   7   0       48.46       41.71     10.18 o 
  -9   7   0       40.23       45.18      2.50 o 
  -8   7   0        3.51        6.11      1.69 o 
  -7   7   0      128.84      147.27      3.70 o 
  -6   7   0      644.75      653.75     10.22 o 
  -5   7   0      141.96      158.56      5.52 o 
  -4   7   0      406.12      394.34     12.79 o 
  -3   7   0      229.58      213.43      7.89 o 
  -2   7   0        8.11       13.13      1.81 o 
  -1   7   0      628.01      487.68     10.96 o 
   0   7   0     1130.30     1184.40     23.69 o 
   1   7   0     1164.41     1268.58     36.92 o 
   2   7   0      536.28      461.85     15.83 o 
   3   7   0     1631.50     1707.69     48.86 o 
   4   7   0      945.34      905.72     15.06 o 
   5   7   0      185.61      191.12      5.09 o 
   6   7   0       16.77       21.55      2.79 o 
   7   7   0      114.31      106.83      6.99 o 
   8   7   0       78.60       92.39      7.50 o 
 -10   8   0      132.23      141.96      8.39 o 
  -9   8   0      311.18      301.86      7.07 o 
  -8   8   0       86.46       95.46      3.38 o 
  -7   8   0       22.37       19.25      1.85 o 
  -6   8   0      119.93      118.70      3.41 o 
  -5   8   0      494.95      530.87      9.47 o 
  -4   8   0      245.16      222.46      4.45 o 
  -3   8   0      325.67      348.89      8.99 o 
  -2   8   0      349.42      305.31     11.55 o 
  -1   8   0       20.01       15.46      1.91 o 
   1   8   0       10.60        3.42      2.67 o 
   2   8   0        4.86       13.12      1.73 o 
   3   8   0       19.24       17.18      2.56 o 
   4   8   0      193.25      191.12      5.10 o 
   5   8   0        0.87       -1.49      1.68 o 
   6   8   0      104.67      113.35      4.37 o 
   7   8   0      137.91      144.36      5.06 o 
  -9   9   0       17.05       18.88      2.23 o 
  -8   9   0        3.01        2.15      1.74 o 
  -7   9   0      114.85      122.78      3.65 o 
  -6   9   0      267.58      244.97      5.18 o 
  -5   9   0       77.28      104.47      3.33 o 
  -4   9   0       86.45       82.14      2.91 o 
  -3   9   0       21.35       26.33      2.03 o 
  -2   9   0        3.46        1.78      1.31 o 
  -1   9   0      206.80      190.66      4.68 o 
   0   9   0      141.63      151.84      4.19 o 
   1   9   0      573.36      580.26     13.86 o 
   2   9   0      680.37      653.08     11.62 o 
   3   9   0      449.83      485.26      9.45 o 
   4   9   0       31.00       29.85      2.70 o 
   5   9   0       54.41       61.40      3.91 o 
   6   9   0        7.73        7.09      2.35 o 
  -8  10   0      103.48      115.10      3.87 o 
  -7  10   0       77.30       75.87      3.11 o 
  -6  10   0      274.19      280.07      5.78 o 
  -5  10   0      561.91      580.86     11.25 o 
  -4  10   0      433.68      368.63      6.72 o 
  -3  10   0       32.12       47.02      2.55 o 
  -2  10   0      146.36      124.74      3.94 o 
  -1  10   0      170.62      164.46      4.60 o 
   0  10   0       20.61       25.83      2.25 o 
   1  10   0        0.74       -1.47      1.89 o 
   2  10   0       37.50       40.35      2.76 o 
   3  10   0        1.18       -1.43      1.84 o 
   4  10   0        3.53        2.97      2.21 o 
   5  10   0        0.75       -1.71      2.53 o 
  -7  11   0        2.52       -1.75      1.75 o 
  -6  11   0        1.51        2.25      1.79 o 
  -5  11   0        1.39       -0.10      1.98 o 
  -4  11   0       34.23       30.59      2.30 o 
  -3  11   0       93.15       83.81      3.55 o 
  -2  11   0       90.10       93.23      3.76 o 
  -1  11   0       39.66       28.16      2.42 o 
   0  11   0      163.26      185.91      5.27 o 
   1  11   0      281.85      261.79      6.48 o 
   2  11   0      261.52      254.87      7.89 o 
   3  11   0      451.23      442.04      9.43 o 
   4  11   0      100.93      112.67      4.85 o 
  -6  12   0       34.80       41.36      3.64 o 
  -5  12   0      146.80      151.81      6.77 o 
  -4  12   0      167.54      174.45      5.23 o 
  -3  12   0       13.88       15.64      2.43 o 
  -2  12   0       27.53       26.91      3.76 o 
  -1  12   0      182.95      189.11      5.45 o 
   0  12   0      177.53      174.41      5.42 o 
   1  12   0       39.78       31.34      3.38 o 
   2  12   0       77.62       88.32      4.25 o 
   3  12   0       40.78       41.48      4.23 o 
  -3  13   0       28.64       20.68      3.21 o 
  -2  13   0        1.08        2.08      2.08 o 
  -1  13   0       16.20       11.47      6.38 o 
   0  13   0        0.21        0.12      3.46 o 
   0 -13   1       31.81       34.73      3.08 o 
   1 -13   1       41.13       40.39      3.13 o 
   2 -13   1       61.13       63.87      3.51 o 
   3 -13   1        5.68       15.06      4.64 o 
  -3 -12   1      132.89      159.92      5.39 o 
  -2 -12   1      213.11      219.27      6.24 o 
  -1 -12   1      132.99      142.91      4.84 o 
   0 -12   1       12.00        9.76      2.20 o 
   1 -12   1        2.19        2.04      1.97 o 
   2 -12   1        3.37        1.09      1.89 o 
   3 -12   1       98.09       91.51      3.87 o 
   4 -12   1       16.50       17.95      2.53 o 
   5 -12   1       11.01       12.13      1.99 o 
   6 -12   1       19.41       20.21      2.25 o 
  -5 -11   1        1.89        0.72      2.31 o 
  -4 -11   1        5.97        7.87      2.38 o 
  -3 -11   1      117.16      112.68     15.49 o 
  -2 -11   1      177.75      190.20      5.48 o 
  -1 -11   1       96.58       83.64      3.85 o 
   0 -11   1      179.37      210.60      5.64 o 
   1 -11   1      238.47      224.02      5.68 o 
   2 -11   1      638.05      617.85     11.34 o 
   3 -11   1      548.27      500.85      9.70 o 
   4 -11   1      332.44      318.14      6.38 o 
   5 -11   1      344.93      350.95      6.87 o 
   6 -11   1      159.54      153.54      4.40 o 
   7 -11   1       98.15      110.97      3.97 o 
  -6 -10   1       62.53       63.33      3.79 o 
  -5 -10   1       35.65       38.47      3.05 o 
  -4 -10   1      446.50      433.03     10.97 o 
  -3 -10   1      744.88      758.69     13.47 o 
  -2 -10   1      702.66      664.76     17.67 o 
  -1 -10   1      529.49      526.38      9.87 o 
   0 -10   1      300.15      311.02      6.75 o 
   1 -10   1       29.67       21.10      2.04 o 
   2 -10   1       89.17       65.13      3.02 o 
   3 -10   1        5.35        6.34      1.68 o 
   4 -10   1        0.81        2.83      1.74 o 
   5 -10   1        7.65        8.57      1.71 o 
   6 -10   1       14.73        9.92      1.89 o 
   7 -10   1       53.32       56.43      3.19 o 
   8 -10   1       27.90       32.88      2.89 o 
  -7  -9   1        4.83        7.92      4.49 o 
  -6  -9   1        7.28        2.76      2.16 o 
  -5  -9   1        0.69        0.45      1.96 o 
  -4  -9   1       21.19       16.92      2.25 o 
  -3  -9   1      115.11      125.39      4.61 o 
  -2  -9   1      210.16      214.11      5.32 o 
  -1  -9   1      106.57       93.67      3.33 o 
   0  -9   1        7.97        1.23      1.37 o 
   1  -9   1       78.36       67.58      4.51 o 
   2  -9   1     1103.23     1070.09     15.00 o 
   3  -9   1      400.90      439.24      7.31 o 
   4  -9   1       39.69       42.10      2.63 o 
   5  -9   1      474.25      521.51      8.56 o 
   6  -9   1      213.22      213.90      4.84 o 
   7  -9   1      151.97      154.34      4.15 o 
   8  -9   1      207.79      197.44      4.95 o 
   9  -9   1      178.36      179.80      4.88 o 
  -8  -8   1      148.12      142.82      9.51 o 
  -7  -8   1       72.29       71.15      6.66 o 
  -6  -8   1       57.82       69.57      3.47 o 
  -5  -8   1        2.62        3.90      1.84 o 
  -4  -8   1       17.66       29.52      7.45 o 
  -3  -8   1      258.25      289.12      6.32 o 
  -2  -8   1      265.49      191.29      8.96 o 
  -1  -8   1      248.37      265.76     10.53 o 
   0  -8   1      627.24      602.61     13.30 o 
   1  -8   1      331.64      368.91      9.18 o 
   2  -8   1      550.86      591.70     13.37 o 
   3  -8   1      124.90      100.07      4.32 o 
   4  -8   1       47.26       61.13      2.83 o 
   5  -8   1        0.44       -0.36      1.29 o 
   6  -8   1       17.22        9.32      1.56 o 
   7  -8   1        3.28        6.72      1.69 o 
   8  -8   1       41.92       47.48      2.63 o 
   9  -8   1      193.85      183.27      4.83 o 
  -8  -7   1       60.86       52.07      5.96 o 
  -7  -7   1      552.16      545.16     13.35 o 
  -6  -7   1      169.91      195.71      5.26 o 
  -5  -7   1       92.17       76.99      3.29 o 
  -4  -7   1      272.89      305.66     11.47 o 
  -3  -7   1      802.58      742.16     23.25 o 
  -2  -7   1       47.29       41.41      4.00 o 
  -1  -7   1        5.22        7.16      1.78 o 
   0  -7   1       83.68      119.80      7.29 o 
   1  -7   1     1981.72     1990.69     55.37 o 
   2  -7   1     1607.92     1695.42     36.93 o 
   3  -7   1      308.43      307.89      8.04 o 
   4  -7   1      321.33      331.54      8.71 o 
   5  -7   1      341.59      372.36      9.68 o 
   6  -7   1      135.84      125.97      3.82 o 
   7  -7   1       57.95       59.66      3.48 o 
   8  -7   1       45.97       49.06      2.48 o 
   9  -7   1        8.26        5.66      2.15 o 
  10  -7   1        2.44        0.36      2.13 o 
  -9  -6   1        1.69        2.46      3.97 o 
  -8  -6   1        5.80        2.40      3.58 o 
  -7  -6   1      174.22      146.90      6.72 o 
  -6  -6   1       96.58      115.09      4.96 o 
  -5  -6   1      332.79      294.51      7.91 o 
  -4  -6   1      890.89      881.71     26.70 o 
  -3  -6   1      907.63      915.97     27.28 o 
  -2  -6   1      303.96      263.09      6.24 o 
  -1  -6   1      557.58      585.72     14.51 o 
   0  -6   1     4353.27     4282.58     81.40 o 
   2  -6   1     1369.77     1397.87     27.65 o 
   3  -6   1        4.09       13.21      6.56 o 
   4  -6   1      155.31      139.54      4.77 o 
   5  -6   1      160.77      161.59      5.46 o 
   6  -6   1       57.34       62.86      3.80 o 
   7  -6   1      411.39      428.07      7.19 o 
   8  -6   1      179.83      163.21      4.10 o 
   9  -6   1        2.04        1.55      1.68 o 
  10  -6   1        0.32       -0.24      2.67 o 
 -10  -5   1       49.55       49.12      6.69 o 
  -9  -5   1      200.16      193.40     10.22 o 
  -8  -5   1      175.75      144.34      8.70 o 
  -7  -5   1      450.73      482.02     11.63 o 
  -6  -5   1      801.16      773.14     16.43 o 
  -5  -5   1     1162.77     1157.92     33.68 o 
  -4  -5   1      463.60      480.25     15.60 o 
  -3  -5   1      509.80      512.05     10.58 o 
  -2  -5   1      540.07      580.88     11.87 o 
  -1  -5   1     3891.97     3941.50     73.77 o 
   0  -5   1      674.75      657.05     13.42 o 
   1  -5   1      129.96      136.72      4.05 o 
   2  -5   1      157.93      192.65      5.19 o 
   3  -5   1      102.31       95.05      3.50 o 
   4  -5   1        0.63        2.05      4.49 o 
   5  -5   1      507.64      488.80     11.31 o 
   6  -5   1      829.12      880.04     18.87 o 
   7  -5   1      267.57      264.44      6.01 o 
   8  -5   1      338.71      348.85      6.32 o 
   9  -5   1      220.06      215.29      4.88 o 
  10  -5   1       88.37       82.90      4.88 o 
 -10  -4   1       14.37       13.22      4.83 o 
  -9  -4   1       20.25       27.10      5.04 o 
  -8  -4   1      142.63      145.59      8.49 o 
  -7  -4   1       18.12       19.18      2.54 o 
  -6  -4   1       39.74       37.34      3.84 o 
  -5  -4   1       23.80       15.81      2.80 o 
  -4  -4   1       30.05       45.49      3.71 o 
  -3  -4   1     1921.90     1959.61     37.13 o 
  -2  -4   1       62.64       57.50      1.98 o 
  -1  -4   1      759.52      857.95     16.80 o 
   0  -4   1    12673.26    12050.38    518.58 o 
   1  -4   1    16959.82    15166.13    522.93 o 
   2  -4   1     3783.50     3925.97     73.61 o 
   3  -4   1      149.61      148.98      4.41 o 
   4  -4   1      396.86      349.26     16.43 o 
   5  -4   1     1878.00     1943.13     37.89 o 
   6  -4   1     1266.60     1233.43     25.18 o 
   7  -4   1      455.40      457.47      8.77 o 
   8  -4   1      310.03      315.85      5.85 o 
   9  -4   1      131.21      127.40      3.74 o 
  10  -4   1      101.55       93.60      9.56 o 
  11  -4   1        3.33       -0.30      2.87 o 
 -10  -3   1      163.37      175.82     10.06 o 
  -9  -3   1        1.60        0.86      3.29 o 
  -8  -3   1      278.29      277.49     11.42 o 
  -7  -3   1      796.94      811.70     17.00 o 
  -6  -3   1      911.44      897.78     26.47 o 
  -5  -3   1       14.69       12.42      4.78 o 
  -4  -3   1      595.74      553.79     11.32 o 
  -3  -3   1      430.76      381.56      7.95 o 
  -2  -3   1      326.28      398.83      8.11 o 
  -1  -3   1       18.48       25.33      1.22 o 
   0  -3   1    25033.29    20480.21    538.98 o 
   1  -3   1    11969.22    11173.56    348.53 o 
   2  -3   1      587.83      615.59     12.52 o 
   3  -3   1      450.33      557.60     21.63 o 
   4  -3   1      225.09      259.87      6.47 o 
   5  -3   1      395.07      432.16     20.24 o 
   6  -3   1      202.41      249.03      7.04 o 
   7  -3   1       32.22       27.09      2.60 o 
   8  -3   1       76.41       80.58      3.38 o 
   9  -3   1      113.64      110.85      3.45 o 
  10  -3   1      116.23      107.08      5.26 o 
  11  -3   1       74.45       63.15      6.19 o 
 -11  -2   1      204.90      196.04     10.84 o 
 -10  -2   1       31.55       41.31      5.28 o 
  -9  -2   1        1.03        3.14      3.66 o 
  -8  -2   1       88.07       78.86      5.85 o 
  -7  -2   1       86.55       82.46      5.43 o 
  -6  -2   1      270.26      283.73      6.88 o 
  -5  -2   1        1.47        1.21      1.10 o 
  -4  -2   1       28.29       35.52      3.29 o 
  -3  -2   1     1004.73     1112.53     21.33 o 
  -2  -2   1     1259.12     1355.48     33.97 o 
  -1  -2   1      204.51      202.13      4.32 o 
   0  -2   1     4636.47     4230.99    287.26 o 
   1  -2   1      323.58      351.81      7.28 o 
   2  -2   1     2077.94     2082.94     39.32 o 
   3  -2   1     2114.03     2251.44     48.01 o 
   4  -2   1       67.13       59.38      2.63 o 
   5  -2   1     1452.14     1496.30     29.38 o 
   6  -2   1      975.94      997.22     20.53 o 
   7  -2   1      187.81      168.25      5.52 o 
   8  -2   1       56.14       59.60      2.90 o 
   9  -2   1       43.45       44.59      2.39 o 
  10  -2   1      201.94      193.56      9.88 o 
  11  -2   1        2.29        2.01      4.42 o 
 -11  -1   1        1.19        5.43      4.10 o 
 -10  -1   1      101.31      106.19      7.42 o 
  -9  -1   1       10.34        7.89      3.42 o 
  -8  -1   1      416.91      432.17     14.66 o 
  -7  -1   1      615.68      584.61     12.67 o 
  -6  -1   1     2997.50     3077.17     58.19 o 
  -5  -1   1        5.95       12.20      3.53 o 
  -4  -1   1      606.46      578.15     11.71 o 
  -3  -1   1     5719.61     5861.28    108.71 o 
  -2  -1   1      479.31      572.69     11.12 o 
  -1  -1   1    20081.73    15230.81    605.77 o 
   0  -1   1     6064.02     5479.42    101.96 o 
   1  -1   1    10251.79     9439.10    211.20 o 
   2  -1   1     1418.47     1566.16     29.70 o 
   3  -1   1      427.91      506.73     10.48 o 
   4  -1   1       86.32      113.38      3.93 o 
   5  -1   1       14.69       17.47      1.76 o 
   6  -1   1        2.76        2.68      1.49 o 
   7  -1   1       92.75       90.29      4.08 o 
   8  -1   1        0.71       -0.66      1.55 o 
   9  -1   1        2.48       -0.27      2.23 o 
  10  -1   1       15.13       12.46      4.26 o 
  11  -1   1       44.05       49.02      5.96 o 
 -11   0   1      227.59      207.93     10.43 o 
 -10   0   1       51.36       46.30      5.51 o 
  -9   0   1      185.70      194.29      9.20 o 
  -8   0   1      347.69      321.69      6.71 o 
  -7   0   1     1894.00     1949.68     37.82 o 
  -6   0   1      522.60      499.96     10.89 o 
  -5   0   1      238.06      219.98      5.46 o 
  -4   0   1       32.08       36.35      2.55 o 
  -3   0   1     2109.50     2280.39     42.82 o 
  -2   0   1       18.85       15.96      0.91 o 
  -1   0   1     1425.93     1372.44     36.61 o 
   0   0   1       39.15       93.00      2.04 o 
   1   0   1       50.68       32.67      1.52 o 
   2   0   1        2.38        3.44      1.02 o 
   3   0   1     1427.79     1463.97     28.03 o 
   4   0   1     5083.93     5210.95     97.22 o 
   5   0   1     2168.94     2295.03     43.90 o 
   6   0   1      808.35      833.01     17.32 o 
   7   0   1      459.05      451.58      8.60 o 
   8   0   1      306.11      293.03      8.30 o 
   9   0   1      266.36      261.68      8.10 o 
  10   0   1      205.32      193.51     10.01 o 
 -11   1   1       21.63       26.29      5.02 o 
 -10   1   1        0.53        0.37      3.16 o 
  -9   1   1        8.12        6.95      2.19 o 
  -8   1   1       44.72       44.41      2.45 o 
  -7   1   1      161.96      194.47      5.68 o 
  -6   1   1      839.98      878.90     17.90 o 
  -5   1   1     1009.99     1048.47     20.72 o 
  -4   1   1      430.19      435.92      9.14 o 
  -3   1   1     4167.33     4175.67     77.73 o 
  -2   1   1     1127.60     1228.87     23.27 o 
  -1   1   1     5883.32     5588.38    146.50 o 
   0   1   1     3112.29     3433.01     64.01 o 
   1   1   1     1726.82     1605.22     30.39 o 
   2   1   1     3276.89     3493.63     65.17 o 
   3   1   1     1111.69     1192.98     23.03 o 
   4   1   1     5443.68     5549.05    103.43 o 
   5   1   1      331.95      330.90     12.83 o 
   6   1   1       23.50       29.84      2.21 o 
   7   1   1      391.73      371.90      9.36 o 
   8   1   1      155.66      147.47      4.49 o 
   9   1   1       24.50       22.21      3.20 o 
  10   1   1        0.25        0.68      4.15 o 
 -11   2   1       19.16       16.88      4.47 o 
 -10   2   1        8.37        2.31      2.36 o 
  -9   2   1      431.46      422.56     10.43 o 
  -8   2   1      359.26      364.20      7.32 o 
  -7   2   1      443.24      453.71     11.21 o 
  -6   2   1       25.94       47.65      2.61 o 
  -5   2   1        4.06        7.01      2.44 o 
  -4   2   1     5418.13     5577.83    103.83 o 
  -3   2   1     4073.87     4610.13     85.84 o 
  -2   2   1    22424.27    18531.60    344.57 o 
  -1   2   1     3158.32     3122.69     58.25 o 
   0   2   1      101.20      103.98      4.65 o 
   1   2   1      367.00      345.73      7.06 o 
   2   2   1      802.70      902.31     17.77 o 
   3   2   1      947.32      996.17     19.41 o 
   4   2   1      684.35      674.54     13.75 o 
   5   2   1     1403.40     1388.67     27.17 o 
   6   2   1      118.33      112.35      6.43 o 
   7   2   1       68.59       64.64      4.83 o 
   8   2   1      211.48      225.47      5.68 o 
   9   2   1      186.70      178.80      9.54 o 
  10   2   1       63.42       57.77      6.30 o 
 -11   3   1       11.05       14.01      3.05 o 
 -10   3   1        3.53        1.36      2.31 o 
  -9   3   1       16.14       17.98      2.54 o 
  -8   3   1      475.49      495.75     10.08 o 
  -7   3   1       17.15       16.50      2.10 o 
  -6   3   1      358.50      388.79      9.09 o 
  -5   3   1       51.61       45.92      3.83 o 
  -4   3   1      115.69       98.67      3.25 o 
  -3   3   1      186.28      178.51      4.50 o 
  -2   3   1      348.90      324.60      7.02 o 
  -1   3   1     2613.51     2706.80     72.30 o 
   0   3   1      745.95      707.50     13.92 o 
   1   3   1     2928.05     3041.38    114.55 o 
   2   3   1      321.39      337.09     11.08 o 
   3   3   1      932.73      845.94     24.82 o 
   4   3   1     1279.16     1386.26     28.89 o 
   5   3   1      835.66      824.57     25.19 o 
   6   3   1       22.68       22.65      3.71 o 
   7   3   1        2.38        1.50      2.14 o 
   8   3   1      272.17      248.83      6.19 o 
   9   3   1      138.50      107.55      7.81 o 
  10   3   1       35.06       32.40      5.88 o 
 -11   4   1       39.39       40.78      3.79 o 
 -10   4   1       36.36       33.88      7.55 o 
  -9   4   1      384.73      384.17      9.82 o 
  -8   4   1     1046.20     1088.11     22.82 o 
  -7   4   1      788.76      762.21     16.47 o 
  -6   4   1      772.07      847.77     17.75 o 
  -5   4   1     1065.34     1101.52     22.18 o 
  -4   4   1     4329.29     4453.17     83.60 o 
  -3   4   1      710.32      687.37     14.12 o 
  -2   4   1      403.63      411.40      8.89 o 
  -1   4   1      640.06      621.57     12.87 o 
   0   4   1      412.00      389.60     10.40 o 
   1   4   1     2576.66     2772.82     75.94 o 
   2   4   1      410.30      479.49     15.21 o 
   3   4   1      316.91      394.73     13.27 o 
   4   4   1      328.16      301.50     11.26 o 
   5   4   1       18.74       17.40      3.40 o 
   6   4   1       23.01       18.46      3.29 o 
   7   4   1        4.38        1.38      2.05 o 
   8   4   1      116.60      107.43      4.16 o 
   9   4   1       42.34       44.68      5.93 o 
 -11   5   1       40.29       46.32      5.34 o 
 -10   5   1      113.24      100.95      5.05 o 
  -9   5   1      127.24      118.10      7.76 o 
  -8   5   1      294.89      295.16      6.53 o 
  -7   5   1       54.28       58.00      2.70 o 
  -6   5   1      593.93      645.42     14.25 o 
  -5   5   1     1083.62     1139.71     23.14 o 
  -4   5   1      922.31      878.22     25.53 o 
  -3   5   1        1.61        5.19      1.33 o 
  -2   5   1      785.52      819.69     16.67 o 
  -1   5   1     2791.33     2812.97     53.21 o 
   0   5   1      842.18      853.26     17.06 o 
   1   5   1     3844.67     4037.05    113.56 o 
   2   5   1     1016.40      963.86     28.35 o 
   3   5   1     1934.21     2027.33     56.49 o 
   4   5   1     1642.01     1611.51     45.99 o 
   5   5   1      356.27      355.96      9.29 o 
   6   5   1        2.24        2.56      1.62 o 
   7   5   1      194.56      180.38      5.29 o 
   8   5   1      196.70      199.82      5.83 o 
   9   5   1       44.36       56.75      6.87 o 
 -11   6   1        1.99       -2.77      3.51 o 
 -10   6   1       26.75       27.47      3.44 o 
  -9   6   1       47.82       43.91      3.48 o 
  -8   6   1      353.07      372.94      9.25 o 
  -7   6   1     1336.94     1323.09     21.36 o 
  -6   6   1      699.77      703.92     15.55 o 
  -5   6   1     3426.49     3639.54     69.38 o 
  -4   6   1     1205.60     1190.63     30.94 o 
  -3   6   1     1345.96     1320.68     26.31 o 
  -2   6   1       19.45        7.27      1.38 o 
  -1   6   1       10.53       28.67      1.94 o 
   0   6   1     1085.17     1110.38     46.47 o 
   1   6   1      993.26     1005.85     29.63 o 
   2   6   1     1212.10     1151.57     33.68 o 
   3   6   1      159.52      167.85      8.20 o 
   4   6   1      101.90       90.86      4.34 o 
   5   6   1      183.99      183.14      4.96 o 
   6   6   1        0.92       -0.57      1.75 o 
   7   6   1        1.02       -1.88      1.88 o 
   8   6   1       15.71       10.77      2.52 o 
 -10   7   1      156.70      163.70      6.68 o 
  -9   7   1      120.60      137.18      5.81 o 
  -8   7   1       31.86       32.85      2.11 o 
  -7   7   1       58.03       65.59      2.55 o 
  -6   7   1        1.73        1.40      1.56 o 
  -5   7   1      334.68      308.14      8.31 o 
  -4   7   1      440.62      404.91      9.90 o 
  -3   7   1       27.10       44.58      2.78 o 
  -2   7   1        5.58        2.09      1.58 o 
  -1   7   1        9.70        6.65      3.61 o 
   0   7   1      122.50      137.46      7.00 o 
   1   7   1      240.77      282.84     11.21 o 
   2   7   1      149.29      114.68      6.66 o 
   3   7   1      472.17      483.21      9.09 o 
   4   7   1      492.59      520.58      9.82 o 
   5   7   1      390.16      389.25      8.17 o 
   6   7   1       15.82       22.39      3.19 o 
   7   7   1      317.02      298.14     11.35 o 
   8   7   1      276.84      286.41      9.96 o 
 -10   8   1        6.11        3.56      4.99 o 
  -9   8   1       17.03       17.80      3.28 o 
  -8   8   1       57.09       49.47      2.48 o 
  -7   8   1       71.58       64.79      2.66 o 
  -6   8   1       20.96       27.83      3.83 o 
  -5   8   1      201.25      213.33      4.50 o 
  -4   8   1      359.78      323.98      6.78 o 
  -3   8   1      216.63      241.86      6.94 o 
  -2   8   1      441.46      449.10     10.66 o 
  -1   8   1        7.16       17.01      2.61 o 
   0   8   1      831.89      948.16     28.95 o 
   1   8   1     1026.28     1004.12     24.24 o 
   2   8   1      495.22      501.41     10.19 o 
   3   8   1      149.49      159.39      4.59 o 
   4   8   1      261.71      231.15      6.20 o 
   5   8   1       94.51       78.21      3.66 o 
   6   8   1       20.48       20.09      2.54 o 
   7   8   1        6.02        5.37      2.45 o 
  -9   9   1      224.15      231.83      6.54 o 
  -8   9   1      573.73      564.81      9.36 o 
  -7   9   1       87.70       89.83      3.19 o 
  -6   9   1      193.75      206.42      4.70 o 
  -5   9   1      369.49      345.62      6.49 o 
  -4   9   1      442.60      441.09      7.38 o 
  -3   9   1       65.53       67.82      2.52 o 
  -2   9   1      196.17      221.12      5.18 o 
  -1   9   1        7.42       18.03      1.88 o 
   0   9   1        1.13        1.51      1.52 o 
   1   9   1        1.97        6.51      1.73 o 
   2   9   1        4.62        2.91      1.68 o 
   3   9   1        6.22        1.78      1.83 o 
   4   9   1       33.37       41.13      2.89 o 
   5   9   1       12.17       13.72      2.46 o 
   6   9   1        0.58       -2.14      2.14 o 
  -9  10   1        1.04        0.62      2.50 o 
  -8  10   1        0.65        1.13      1.77 o 
  -7  10   1        1.40        2.47      1.67 o 
  -6  10   1       95.15      100.02      3.41 o 
  -5  10   1      211.88      221.91      6.08 o 
  -4  10   1      116.99       96.73      3.25 o 
  -3  10   1      199.70      219.65      5.43 o 
  -2  10   1      347.74      329.39      7.05 o 
  -1  10   1       64.32       80.25      3.38 o 
   0  10   1       79.88       85.16      4.33 o 
   1  10   1      168.42      161.38      4.85 o 
   2  10   1      497.05      502.03     10.01 o 
   3  10   1      181.85      195.61      5.59 o 
   4  10   1      143.67      132.83      5.06 o 
   5  10   1       29.52       41.68      3.34 o 
  -8  11   1      182.01      178.73      4.93 o 
  -7  11   1      148.09      144.42      8.38 o 
  -6  11   1      172.30      190.41      4.81 o 
  -5  11   1      382.75      382.59      7.20 o 
  -4  11   1      266.32      262.00      6.35 o 
  -3  11   1      319.36      313.38      7.04 o 
  -2  11   1      134.30      117.76      4.22 o 
  -1  11   1      230.76      221.75      5.80 o 
   0  11   1      141.84      124.48      4.41 o 
   1  11   1       62.43       67.48      3.50 o 
   2  11   1       10.83        9.33      2.30 o 
   3  11   1       19.29       11.54      2.55 o 
   4  11   1       26.65       27.23      3.53 o 
  -6  12   1        7.69        3.89      2.35 o 
  -5  12   1       34.87       31.11      2.65 o 
  -4  12   1       17.47       11.44      2.26 o 
  -3  12   1       39.77       31.32      3.37 o 
  -2  12   1       57.67       53.02      3.20 o 
  -1  12   1      212.46      200.68      5.83 o 
   0  12   1      112.16      125.44      4.73 o 
   1  12   1       77.26       89.82      4.20 o 
   2  12   1       78.32       82.21      5.27 o 
  -3  13   1       31.02       26.04      3.33 o 
  -2  13   1       87.79       93.11      4.85 o 
  -1 -13   2        0.16       -0.34      2.06 o 
   0 -13   2        0.70        0.24      2.14 o 
   1 -13   2        1.13       -1.24      2.16 o 
   2 -13   2      368.26      349.37     11.88 o 
   3 -13   2       96.82       88.19      4.87 o 
  -3 -12   2      121.72      124.54      6.89 o 
  -2 -12   2      257.67      242.53      6.41 o 
  -1 -12   2      171.40      180.45      5.49 o 
   0 -12   2       14.94       15.09      2.43 o 
   1 -12   2      251.84      247.70      6.43 o 
   2 -12   2      300.78      292.00      6.91 o 
   3 -12   2      264.94      256.26      6.45 o 
   4 -12   2       40.19       35.76      2.55 o 
   5 -12   2       14.33       18.52      2.35 o 
  -5 -11   2      102.90      104.51      5.31 o 
  -4 -11   2       58.75       60.58      3.41 o 
  -3 -11   2      182.98      181.21      5.38 o 
  -2 -11   2      274.50      259.70      6.37 o 
  -1 -11   2      131.77      134.49      4.48 o 
   0 -11   2      146.43      106.19      5.85 o 
   1 -11   2        3.52        5.48      2.44 o 
   2 -11   2      178.99      163.57      4.74 o 
   3 -11   2        8.11       12.69      1.86 o 
   4 -11   2        2.61        1.10      1.77 o 
   5 -11   2       56.06       62.34      2.93 o 
   6 -11   2        6.93        7.81      2.04 o 
   7 -11   2       52.99       52.80      3.04 o 
  -6 -10   2       15.01       14.38      3.00 o 
  -5 -10   2       11.57       10.94      2.26 o 
  -4 -10   2       52.54       46.81      3.49 o 
  -3 -10   2       34.32       42.45      3.14 o 
  -2 -10   2      118.02      102.38      4.66 o 
  -1 -10   2      302.20      289.93      6.49 o 
   0 -10   2        3.91        2.48      1.69 o 
   1 -10   2      889.49      834.17     14.22 o 
   2 -10   2     1408.82     1397.20     19.25 o 
   3 -10   2      469.45      445.08      7.66 o 
   4 -10   2      246.02      262.60      5.67 o 
   5 -10   2      106.15      109.40      3.62 o 
   6 -10   2      326.55      317.23      6.44 o 
   7 -10   2      104.52      129.61      4.54 o 
   8 -10   2       48.54       53.81      3.44 o 
  -7  -9   2       79.19       74.00      6.66 o 
  -6  -9   2      106.63      126.95      4.64 o 
  -5  -9   2       70.80       67.43      6.54 o 
  -4  -9   2       66.28       78.44      5.54 o 
  -3  -9   2       12.69        7.94      4.93 o 
  -2  -9   2       57.18       56.18      2.71 o 
  -1  -9   2       76.17       79.97      3.10 o 
   0  -9   2      991.25      956.38     19.29 o 
   1  -9   2      797.03      846.08     17.37 o 
   2  -9   2      223.99      228.62      5.47 o 
   3  -9   2       42.93       42.79      4.93 o 
   4  -9   2        0.16        1.82      1.41 o 
   5  -9   2        1.34       -1.40      1.40 o 
   6  -9   2       53.87       49.18      2.57 o 
   7  -9   2       10.35        9.59      1.93 o 
   8  -9   2        4.17        6.57      2.01 o 
  -8  -8   2        9.36        0.71      4.15 o 
  -7  -8   2       11.21       24.25      4.78 o 
  -6  -8   2      193.83      185.48      5.23 o 
  -5  -8   2      240.52      235.43      5.71 o 
  -4  -8   2       56.78       73.71      3.07 o 
  -3  -8   2       12.25        9.34      3.51 o 
  -2  -8   2       81.47       63.65      4.91 o 
  -1  -8   2       16.91       13.98      2.90 o 
   0  -8   2       23.33       25.52      2.21 o 
   1  -8   2      770.67      649.02     75.41 o 
   2  -8   2      543.11      555.97     12.85 o 
   3  -8   2      149.19      138.83      4.07 o 
   4  -8   2      140.77      159.92      4.54 o 
   5  -8   2      100.42       95.78      3.07 o 
   6  -8   2      521.14      513.86      8.44 o 
   7  -8   2      243.46      273.28      5.66 o 
   8  -8   2       37.48       35.44      2.45 o 
   9  -8   2        2.32        1.43      2.22 o 
  -9  -7   2       26.25       33.55      5.83 o 
  -8  -7   2       35.60       28.58      5.17 o 
  -7  -7   2      149.66      158.24      8.91 o 
  -6  -7   2      613.25      653.98     11.61 o 
  -5  -7   2      560.97      536.71     12.36 o 
  -4  -7   2      362.78      362.74     13.25 o 
  -3  -7   2      996.59      942.15     28.11 o 
  -1  -7   2       53.77       60.57      2.89 o 
   0  -7   2     1183.12     1111.32     22.48 o 
   1  -7   2     5461.42     5620.21    105.51 o 
   2  -7   2      494.28      486.19     11.26 o 
   3  -7   2        1.85        1.26      1.65 o 
   4  -7   2       54.57       50.74      3.14 o 
   5  -7   2        0.50       -0.26      1.46 o 
   6  -7   2        5.20        3.19      1.64 o 
   7  -7   2       17.75       20.28      1.90 o 
   8  -7   2        0.79       -1.69      1.69 o 
   9  -7   2       29.97       25.74      2.27 o 
  -9  -6   2      123.39      126.83      8.54 o 
  -8  -6   2      100.66       94.48      6.98 o 
  -7  -6   2      399.29      459.42     15.94 o 
  -6  -6   2      581.74      565.92     12.90 o 
  -5  -6   2      235.87      250.73     10.09 o 
  -4  -6   2        4.78        5.02      2.35 o 
  -3  -6   2       38.78       29.73      3.32 o 
  -2  -6   2        1.43        4.96      1.54 o 
  -1  -6   2      419.31      447.30      9.81 o 
   0  -6   2       11.24       16.02      5.62 o 
   1  -6   2      215.37      251.45      6.48 o 
   2  -6   2       64.57       87.82      5.02 o 
   3  -6   2      833.51      732.33     15.73 o 
   4  -6   2      117.87      113.40      4.51 o 
   5  -6   2      653.14      670.45     15.08 o 
   6  -6   2     1139.26     1154.71     16.02 o 
   7  -6   2      592.74      581.70      9.16 o 
   8  -6   2      161.67      164.73      6.05 o 
   9  -6   2       53.39       48.76      2.72 o 
  10  -6   2       68.43       77.21      5.42 o 
 -10  -5   2       16.37       12.36      4.81 o 
  -9  -5   2        2.77       -2.35      3.63 o 
  -8  -5   2       22.99       14.71      3.87 o 
  -7  -5   2      161.09      161.11      8.18 o 
  -6  -5   2      267.66      298.36      7.90 o 
  -5  -5   2      155.10      162.78      7.21 o 
  -4  -5   2       74.47       84.81      4.81 o 
  -3  -5   2     2164.31     2134.86     40.55 o 
  -2  -5   2     2491.28     2614.56     49.37 o 
  -1  -5   2     2448.22     2511.22     47.50 o 
   0  -5   2     6088.09     5788.92    153.56 o 
   1  -5   2     3809.63     3965.46     74.51 o 
   2  -5   2     3503.09     3580.57     67.64 o 
   3  -5   2     3082.92     3127.91     59.51 o 
   4  -5   2      869.31      863.61     18.11 o 
   5  -5   2      336.53      322.66      8.39 o 
   6  -5   2      190.67      188.14     10.62 o 
   7  -5   2      217.54      217.88      4.60 o 
   8  -5   2       16.92       16.23      1.83 o 
   9  -5   2       68.70       66.23      2.95 o 
  10  -5   2        7.27        6.14      2.09 o 
 -10  -4   2        3.65        2.98      4.18 o 
  -9  -4   2       73.23       79.01      6.64 o 
  -8  -4   2      209.90      216.50     10.01 o 
  -7  -4   2      557.74      594.16     13.15 o 
  -6  -4   2      851.01      868.83     25.68 o 
  -5  -4   2       98.66       78.20      4.25 o 
  -4  -4   2      245.89      369.45      8.04 o 
  -3  -4   2        9.04        5.68      1.00 o 
  -2  -4   2     1826.13     1763.58     33.47 o 
  -1  -4   2     1558.06     1712.98     36.29 o 
   0  -4   2     1474.50     1537.24     44.56 o 
   1  -4   2        0.16        0.57      1.07 o 
   2  -4   2       52.28       53.85      2.54 o 
   3  -4   2      188.53      198.20      5.36 o 
   4  -4   2      694.79      674.51     14.47 o 
   5  -4   2     1086.35     1110.13     22.75 o 
   6  -4   2      713.73      701.61     15.54 o 
   7  -4   2      324.57      339.61      6.01 o 
   8  -4   2       30.54       25.24      2.01 o 
   9  -4   2      228.24      217.71      5.07 o 
  10  -4   2      267.04      261.34      5.82 o 
 -11  -3   2       50.89       52.70      6.66 o 
 -10  -3   2        0.69       -1.36      3.53 o 
  -9  -3   2        0.97       -0.18      2.95 o 
  -8  -3   2        0.25        2.27      3.08 o 
  -7  -3   2       21.94       22.88      2.37 o 
  -6  -3   2       59.47       68.43      2.92 o 
  -5  -3   2       62.08       84.88      2.93 o 
  -4  -3   2       66.39       50.36      2.13 o 
  -3  -3   2      308.54      387.89      8.10 o 
  -2  -3   2      155.55      165.28      3.90 o 
  -1  -3   2      212.96      212.22      6.90 o 
   0  -3   2     1318.07     1515.08     28.84 o 
   1  -3   2       18.34       35.22      1.82 o 
   2  -3   2      755.70      751.49     15.16 o 
   3  -3   2      386.14      368.63      8.36 o 
   4  -3   2     1521.68     1594.41     31.20 o 
   5  -3   2     1821.37     1873.41     36.59 o 
   6  -3   2      170.55      153.88      5.22 o 
   7  -3   2      126.64      131.37      4.02 o 
   8  -3   2       89.69       86.01      4.66 o 
   9  -3   2       64.08       59.32      3.10 o 
  10  -3   2       42.02       34.73      2.92 o 
 -11  -2   2      108.51      121.52      8.73 o 
 -10  -2   2       20.62       10.16      4.34 o 
  -9  -2   2        1.47        1.52      3.50 o 
  -8  -2   2      619.05      612.14     18.81 o 
  -7  -2   2     2362.26     2502.12     47.85 o 
  -6  -2   2     1202.60     1209.21     23.81 o 
  -5  -2   2      292.33      247.07      5.85 o 
  -4  -2   2     1345.14     1301.48     38.36 o 
  -3  -2   2     2166.88     2136.69     40.17 o 
  -2  -2   2       57.91       64.34      8.58 o 
  -1  -2   2      521.15      545.46     15.10 o 
   0  -2   2      642.92      765.23     16.37 o 
   1  -2   2        8.63       19.58      1.32 o 
   2  -2   2      831.77      888.33     17.49 o 
   3  -2   2       90.47      117.67      3.61 o 
   4  -2   2      697.15      750.73     15.57 o 
   5  -2   2      287.87      290.41      7.42 o 
   6  -2   2      375.48      382.02      9.41 o 
   7  -2   2       15.97       15.39      1.86 o 
   8  -2   2      152.69      134.08      3.70 o 
   9  -2   2        4.80        5.57      1.77 o 
  10  -2   2      221.54      209.60     10.29 o 
 -11  -1   2      236.66      231.27     11.05 o 
 -10  -1   2       53.28       67.20      6.14 o 
  -9  -1   2      135.32      135.69      8.05 o 
  -8  -1   2      526.83      502.75     11.39 o 
  -7  -1   2       49.46       56.02      2.93 o 
  -6  -1   2       13.40       17.02      1.60 o 
  -5  -1   2      454.66      516.56     10.76 o 
  -4  -1   2       46.16       53.66      1.99 o 
  -3  -1   2     1081.73     1178.12     22.48 o 
  -2  -1   2      107.32       79.27      3.29 o 
  -1  -1   2     2213.82     2253.78     42.12 o 
   0  -1   2        4.27        5.90      1.42 o 
   1  -1   2     1644.47     1767.74     33.37 o 
   2  -1   2     1557.45     1766.01     33.58 o 
   3  -1   2       38.79       55.24      3.20 o 
   4  -1   2      281.00      313.32      7.46 o 
   5  -1   2     2118.14     2095.88     40.52 o 
   6  -1   2     1012.56      998.42     20.66 o 
   7  -1   2      128.98      122.32      3.89 o 
   8  -1   2       55.30       64.04      2.66 o 
   9  -1   2      352.90      354.55      8.90 o 
  10  -1   2        7.57       -2.33      3.45 o 
 -11   0   2       49.09       44.18      5.57 o 
 -10   0   2       62.28       56.44      5.59 o 
  -9   0   2      102.28      101.79      4.65 o 
  -8   0   2      200.74      172.64      5.50 o 
  -7   0   2     1180.29     1244.06     24.69 o 
  -6   0   2     1948.39     1980.53     37.94 o 
  -5   0   2     2007.71     2011.27     38.25 o 
  -4   0   2     1364.29     1344.42     25.71 o 
  -3   0   2     5315.57     5443.59    101.44 o 
  -2   0   2     8597.81     8097.23    211.15 o 
  -1   0   2      267.48      370.32      7.42 o 
   0   0   2      947.03      906.34     17.30 o 
   1   0   2    32271.41    25872.25    479.77 o 
   2   0   2    14381.29    13789.33    342.25 o 
   3   0   2      310.11      400.47     10.35 o 
   4   0   2     1247.08     1290.19     25.36 o 
   5   0   2      103.19      103.14      4.51 o 
   6   0   2        4.18        4.07      1.70 o 
   7   0   2       33.05       38.56      3.39 o 
   8   0   2        5.95        8.71      2.90 o 
   9   0   2        2.53        3.95      2.50 o 
  10   0   2       62.70       58.21      6.64 o 
 -12   1   2      125.51      125.91      8.49 o 
 -11   1   2       75.31       69.03      6.11 o 
 -10   1   2       67.90       63.45      5.45 o 
  -9   1   2      216.74      195.24      6.32 o 
  -8   1   2     1338.23     1351.15     26.04 o 
  -7   1   2      482.74      476.51     10.62 o 
  -6   1   2      242.89      197.16      5.25 o 
  -5   1   2      962.98     1014.48     19.96 o 
  -4   1   2     1617.22     1814.82     34.42 o 
  -3   1   2     5428.72     5576.66    103.54 o 
  -2   1   2      308.22      368.33      7.70 o 
  -1   1   2     1218.32     1183.06     31.69 o 
   0   1   2     3650.42     3568.18    376.84 o 
   1   1   2     2364.47     2338.58     43.89 o 
   2   1   2     4860.71     5103.68     94.96 o 
   3   1   2     1413.35     1455.04     28.07 o 
   4   1   2     1314.32     1343.36     26.26 o 
   5   1   2      987.05      989.01     20.03 o 
   6   1   2      380.23      388.31      9.29 o 
   7   1   2      117.11      113.46      3.94 o 
   8   1   2      177.25      183.75      5.27 o 
   9   1   2      358.32      346.25     13.22 o 
  10   1   2       54.02       55.13      6.27 o 
 -12   2   2       31.93       30.86      5.43 o 
 -11   2   2       61.07       60.61      4.16 o 
 -10   2   2        1.88        3.26      2.86 o 
  -9   2   2        0.67       -1.05      1.89 o 
  -8   2   2      155.02      145.37      5.07 o 
  -7   2   2        2.97        0.63      1.45 o 
  -6   2   2     1243.35     1380.09     27.11 o 
  -5   2   2     1132.89     1259.52     24.62 o 
  -4   2   2      350.19      356.38      7.73 o 
  -3   2   2     3359.80     3401.30     63.57 o 
  -2   2   2     1266.10     1161.19    119.51 o 
  -1   2   2      627.27      703.36     19.65 o 
   0   2   2       13.24       11.93      0.91 o 
   1   2   2     1321.94     1227.19     23.52 o 
   2   2   2     5837.15     5931.96    110.29 o 
   3   2   2      993.27     1057.21     20.73 o 
   4   2   2      964.41     1006.50     20.07 o 
   5   2   2      443.24      431.62     15.05 o 
   6   2   2       99.24      102.70      4.65 o 
   7   2   2       44.16       43.62      3.51 o 
   8   2   2      178.55      181.28      5.34 o 
   9   2   2       19.44       18.83      4.86 o 
  10   2   2        0.95       -1.10      4.31 o 
 -11   3   2       54.83       58.31      4.20 o 
 -10   3   2       86.03       79.43      4.37 o 
  -9   3   2      418.38      397.32      9.89 o 
  -8   3   2      887.59      888.62     19.23 o 
  -7   3   2      307.92      330.08      9.85 o 
  -6   3   2       10.78        8.02      1.55 o 
  -5   3   2     1291.09     1324.58     25.98 o 
  -4   3   2      674.43      713.20     14.52 o 
  -3   3   2     1118.32     1101.10     21.49 o 
  -2   3   2        9.02       11.48      1.14 o 
  -1   3   2     1307.03     1373.51     26.34 o 
   0   3   2        0.60        0.40      0.66 o 
   1   3   2       17.61       14.06      0.99 o 
   2   3   2       58.45       71.07      2.12 o 
   3   3   2       67.81       66.52      5.57 o 
   4   3   2      709.68      724.73     22.60 o 
   5   3   2       35.18       36.48      4.34 o 
   6   3   2       16.62       20.00      2.65 o 
   7   3   2      189.11      199.24      5.39 o 
   8   3   2      275.49      271.17      6.72 o 
   9   3   2      202.39      210.51      6.30 o 
 -11   4   2      145.02      122.54      5.63 o 
 -10   4   2       80.56       83.60      6.05 o 
  -9   4   2       70.84       70.79      4.14 o 
  -8   4   2       29.21       28.38      2.09 o 
  -7   4   2      254.18      250.90      6.86 o 
  -6   4   2       39.98       46.40      2.66 o 
  -5   4   2     1774.29     1836.80     35.63 o 
  -4   4   2      158.47      185.10      4.98 o 
  -3   4   2     1881.70     1919.40     36.77 o 
  -2   4   2     1923.58     1951.35     37.28 o 
  -1   4   2      202.85      197.21      4.90 o 
   0   4   2      138.16      109.74      3.13 o 
   1   4   2     1075.75     1100.07     21.39 o 
   2   4   2     1210.23     1143.99     33.00 o 
   3   4   2      765.05      700.14     21.69 o 
   4   4   2      541.51      519.15     17.51 o 
   5   4   2      126.94      128.32      5.17 o 
   6   4   2       29.78       27.42      2.36 o 
   7   4   2        0.92        0.20      1.79 o 
   8   4   2       34.61       38.10      2.89 o 
   9   4   2       23.24       18.97      3.33 o 
 -11   5   2      139.52      135.17      5.87 o 
 -10   5   2       25.29       27.24      3.19 o 
  -9   5   2      437.56      468.41     11.42 o 
  -8   5   2     1027.96      984.59     16.48 o 
  -7   5   2      842.83      810.51     13.74 o 
  -6   5   2     1572.90     1640.23     32.47 o 
  -5   5   2      426.04      406.07      9.54 o 
  -4   5   2     3565.70     3506.88     66.37 o 
  -3   5   2     2545.75     2535.30     48.34 o 
  -2   5   2       20.75       10.47      4.42 o 
  -1   5   2        8.76        5.09      1.12 o 
   0   5   2      154.27      179.98      4.65 o 
   1   5   2     1217.64     1154.72     22.57 o 
   2   5   2       79.91       78.23      5.17 o 
   3   5   2        0.15       -1.65      2.48 o 
   4   5   2       69.34       59.70      5.30 o 
   5   5   2       25.37       24.52      2.61 o 
   6   5   2       84.85       80.43      3.52 o 
   7   5   2       52.94       48.20      3.17 o 
   8   5   2       16.95       11.88      2.56 o 
 -11   6   2      135.57      143.86      7.53 o 
 -10   6   2      263.60      282.00      8.55 o 
  -9   6   2      228.90      227.76      7.40 o 
  -8   6   2       88.81       76.28      3.35 o 
  -7   6   2        0.68        0.16      1.47 o 
  -6   6   2       31.66       42.36      2.94 o 
  -5   6   2      103.34      127.40      4.56 o 
  -4   6   2        0.81        6.88      1.68 o 
  -3   6   2        7.34       10.80      2.39 o 
  -2   6   2     1002.68      936.65     93.41 o 
  -1   6   2      354.77      304.71      7.35 o 
   0   6   2     1912.07     2043.14     39.29 o 
   1   6   2     2017.59     2006.82     56.07 o 
   2   6   2      486.41      481.81     16.54 o 
   3   6   2      615.89      666.18     21.82 o 
   4   6   2      770.23      679.66     11.97 o 
   5   6   2       75.16       78.93      3.55 o 
   6   6   2      208.40      220.24      5.98 o 
   7   6   2      108.60       99.94      4.34 o 
   8   6   2       82.58       87.31      4.28 o 
 -10   7   2        0.67        2.00      2.74 o 
  -9   7   2        4.52        0.49      2.34 o 
  -8   7   2      121.88      121.17      4.94 o 
  -7   7   2       67.77       63.80      2.98 o 
  -6   7   2      951.38      931.73     15.70 o 
  -5   7   2      613.52      619.86     11.03 o 
  -4   7   2     1291.19     1287.59     26.11 o 
  -3   7   2     1480.94     1526.47     30.34 o 
  -2   7   2      252.58      199.60      8.00 o 
  -1   7   2      829.81      874.64     18.20 o 
   0   7   2      766.58      763.59     23.86 o 
   1   7   2      955.29      886.05     27.41 o 
   2   7   2      508.34      544.24      9.84 o 
   3   7   2      222.93      205.70      5.33 o 
   4   7   2        7.16       11.38      3.79 o 
   5   7   2        1.22        2.80      2.02 o 
   6   7   2        6.58        4.80      2.23 o 
   7   7   2        4.13        2.21      3.35 o 
 -10   8   2      140.95      155.57      6.67 o 
  -9   8   2      607.72      636.90     20.13 o 
  -8   8   2      163.90      167.21      4.29 o 
  -7   8   2      600.55      551.28      8.82 o 
  -6   8   2       74.74       83.69      3.38 o 
  -5   8   2      104.25       90.83      4.25 o 
  -4   8   2      269.96      269.02      5.95 o 
  -3   8   2       12.53       12.58      1.62 o 
  -2   8   2       64.99       57.82      2.57 o 
  -1   8   2        2.10        2.51      1.32 o 
   0   8   2       51.12       65.75      2.79 o 
   1   8   2      213.96      188.14      6.96 o 
   2   8   2      145.96      161.29      4.63 o 
   3   8   2        1.38        2.63      2.06 o 
   4   8   2       50.44       44.71      2.88 o 
   5   8   2      130.31      151.90      5.12 o 
   6   8   2      133.07      126.45      5.01 o 
  -9   9   2       24.71       15.87      3.18 o 
  -8   9   2       46.32       54.30      3.58 o 
  -7   9   2        3.32        3.88      1.53 o 
  -6   9   2      178.75      197.81      4.48 o 
  -5   9   2      931.38      900.86     13.12 o 
  -4   9   2      687.71      660.80     10.12 o 
  -3   9   2      301.01      325.16      6.75 o 
  -2   9   2        6.12        8.15      1.62 o 
  -1   9   2      382.40      366.81      8.26 o 
   0   9   2      711.90      755.11     13.08 o 
   1   9   2      248.90      256.22      6.14 o 
   2   9   2       20.03       32.89      6.31 o 
   3   9   2      242.68      230.87      6.07 o 
   4   9   2       35.06       40.07      3.06 o 
   5   9   2       82.77       92.78      5.12 o 
  -9  10   2      167.49      180.77      7.25 o 
  -8  10   2       95.15      100.85      3.59 o 
  -7  10   2      223.37      228.94      5.18 o 
  -6  10   2       78.17       79.18      3.00 o 
  -5  10   2      119.84      106.69      3.47 o 
  -4  10   2      543.48      568.76      9.22 o 
  -3  10   2        1.47        2.00      1.55 o 
  -2  10   2        6.98        4.98      1.74 o 
  -1  10   2      246.37      250.21      7.15 o 
   0  10   2      259.22      230.14      8.23 o 
   1  10   2      102.37       89.27      3.80 o 
   2  10   2       69.71       77.39      3.68 o 
   3  10   2       65.90       60.12      3.57 o 
   4  10   2       47.60       44.43      3.47 o 
  -8  11   2        5.47        3.49      1.91 o 
  -7  11   2        0.85       -0.15      1.77 o 
  -6  11   2       79.27       89.70      3.39 o 
  -5  11   2       50.94       60.73      3.21 o 
  -4  11   2      266.12      263.66      6.32 o 
  -3  11   2      295.74      291.88      6.75 o 
  -2  11   2      319.75      280.54      6.64 o 
  -1  11   2      233.24      244.17      6.22 o 
   0  11   2      236.60      233.18      6.14 o 
   1  11   2      268.56      290.77      7.19 o 
   2  11   2      103.49      121.44      4.87 o 
   3  11   2       53.34       47.40      3.47 o 
  -6  12   2      165.92      166.13      5.53 o 
  -5  12   2       89.03       96.66      4.02 o 
  -4  12   2      160.29      153.58      4.92 o 
  -3  12   2      116.53      123.45      7.16 o 
  -2  12   2       73.07       72.98      3.61 o 
  -1  12   2       63.01       56.90      6.10 o 
   0  12   2      145.77      137.73      5.12 o 
   1  12   2        3.50        9.76      4.46 o 
  -1 -13   3       15.10       12.82      2.43 o 
   0 -13   3       51.59       47.16      5.23 o 
   1 -13   3       35.33       47.12      3.21 o 
   2 -13   3      158.22      160.14      6.29 o 
  -4 -12   3       33.38       28.67      2.81 o 
  -3 -12   3       12.77       12.96      2.39 o 
  -2 -12   3        0.53        0.10      1.96 o 
  -1 -12   3        0.01       -0.60      2.31 o 
   0 -12   3       92.45       94.59      7.14 o 
   1 -12   3       39.44       27.32      2.85 o 
   2 -12   3        0.38        2.69      1.94 o 
   3 -12   3       28.43       34.16      3.00 o 
   4 -12   3       26.21       25.65      2.40 o 
   5 -12   3        3.56        6.20      2.04 o 
  -5 -11   3       44.11       58.28      4.06 o 
  -4 -11   3        7.81        9.08      2.11 o 
  -3 -11   3       52.73       64.52      4.60 o 
  -2 -11   3      446.41      433.83      8.84 o 
  -1 -11   3       82.94       95.43      3.90 o 
   0 -11   3      558.72      545.28     11.47 o 
   1 -11   3      265.52      283.28      6.56 o 
   2 -11   3      739.09      739.87     11.53 o 
   3 -11   3      446.64      430.54      7.82 o 
   4 -11   3      136.16      157.90      4.38 o 
   5 -11   3      146.71      141.03      4.25 o 
   6 -11   3       65.65       69.48      3.63 o 
  -6 -10   3      304.49      339.83     13.77 o 
  -5 -10   3      255.43      250.26      6.23 o 
  -4 -10   3      147.36      142.29      4.55 o 
  -3 -10   3      234.35      218.53      8.75 o 
  -2 -10   3      123.91      140.33      4.38 o 
  -1 -10   3      549.78      523.99      9.70 o 
   0 -10   3      210.42      178.21      4.77 o 
   1 -10   3      419.96      458.62      8.75 o 
   2 -10   3       80.84       67.17      2.73 o 
   3 -10   3       95.24       89.35      3.20 o 
   4 -10   3       69.29       67.90      3.28 o 
   5 -10   3       97.68       94.53      3.39 o 
   6 -10   3      237.14      230.89      5.31 o 
   7 -10   3       87.44      106.95      4.05 o 
  -7  -9   3        0.72        0.71      3.42 o 
  -6  -9   3        0.33        5.20      3.68 o 
  -5  -9   3       16.07       15.39      2.82 o 
  -4  -9   3       21.05       29.57      2.31 o 
  -3  -9   3      134.91      123.78      3.90 o 
  -2  -9   3      569.14      543.70      9.77 o 
  -1  -9   3      545.02      575.56     12.75 o 
   0  -9   3     1228.03     1174.11     19.13 o 
   1  -9   3      151.17      179.44     10.84 o 
   2  -9   3        3.45        5.77      3.46 o 
   3  -9   3      466.88      435.25      8.79 o 
   4  -9   3      125.94      147.53      3.80 o 
   5  -9   3      244.93      245.23      6.62 o 
   6  -9   3      245.48      272.61      5.71 o 
   7  -9   3      292.74      314.21      6.42 o 
   8  -9   3       69.63       68.04      4.71 o 
  -8  -8   3       14.80       17.32      4.78 o 
  -7  -8   3      208.56      229.04     10.82 o 
  -6  -8   3      538.95      548.81     17.90 o 
  -5  -8   3      109.59      108.29      3.66 o 
  -4  -8   3      116.64       94.51      6.04 o 
  -3  -8   3       59.70       37.16      3.87 o 
  -2  -8   3       13.02        7.55      2.48 o 
  -1  -8   3      397.60      396.85      9.57 o 
   0  -8   3      440.92      460.52     15.78 o 
   1  -8   3      376.49      424.67     20.13 o 
   2  -8   3      262.09      251.15      5.72 o 
   3  -8   3       14.50       19.13      1.93 o 
   4  -8   3      172.52      177.13      4.81 o 
   5  -8   3        5.33        6.90      1.54 o 
   6  -8   3       72.28       57.43      2.60 o 
   7  -8   3       92.86      102.59      3.47 o 
   8  -8   3        6.39        4.22      1.92 o 
   9  -8   3        9.64        7.56      2.40 o 
  -9  -7   3       48.88       49.75      6.24 o 
  -8  -7   3       40.89       42.17      5.62 o 
  -7  -7   3       27.01       36.16      4.73 o 
  -6  -7   3       81.76       82.96      4.23 o 
  -5  -7   3       14.16       20.48      2.50 o 
  -4  -7   3        1.88       -2.04      2.38 o 
  -3  -7   3      409.97      400.47     13.61 o 
  -2  -7   3       72.34       91.04      3.51 o 
  -1  -7   3        1.09        1.16      2.36 o 
   0  -7   3      431.11      350.22     17.56 o 
   1  -7   3      158.79      156.93      6.96 o 
   2  -7   3      405.30      424.06     10.22 o 
   3  -7   3       78.91       68.85      4.36 o 
   4  -7   3      265.24      281.90      6.23 o 
   5  -7   3      780.14      755.82     13.27 o 
   6  -7   3      540.99      525.94      8.52 o 
   7  -7   3      206.00      222.92      4.87 o 
   8  -7   3       13.72       13.59      2.02 o 
   9  -7   3       10.65       12.88      2.10 o 
 -10  -6   3       23.94       29.63      5.75 o 
  -9  -6   3       24.02       26.13      4.76 o 
  -8  -6   3       65.41       69.21      6.27 o 
  -7  -6   3      358.63      428.85     14.97 o 
  -6  -6   3     1432.20     1416.87     27.54 o 
  -5  -6   3      528.44      547.42     17.53 o 
  -4  -6   3      509.45      528.27     16.72 o 
  -3  -6   3     1296.78     1258.73     24.74 o 
  -2  -6   3     1498.82     1556.99     30.26 o 
  -1  -6   3     1450.30     1416.82     49.85 o 
   0  -6   3      946.15      869.61     17.85 o 
   1  -6   3      203.29      208.94      5.86 o 
   2  -6   3      768.98      787.90     16.68 o 
   3  -6   3        1.89        2.79      1.70 o 
   4  -6   3       59.81       50.24      7.02 o 
   5  -6   3       34.10       36.39      2.45 o 
   6  -6   3        4.30        4.82      2.13 o 
   7  -6   3      134.86      128.05      3.65 o 
   8  -6   3      165.28      155.40      4.26 o 
   9  -6   3       18.00       19.15      3.12 o 
 -10  -5   3       77.88       81.10      7.29 o 
  -9  -5   3       26.92       35.14      5.30 o 
  -8  -5   3      317.26      352.95     13.46 o 
  -7  -5   3     1002.29     1045.85     29.11 o 
  -6  -5   3      744.07      770.01     23.18 o 
  -5  -5   3       17.41       22.63      2.95 o 
  -4  -5   3      192.55      146.18      4.14 o 
  -3  -5   3      182.64      161.24      5.83 o 
  -2  -5   3       14.78       11.00      1.75 o 
  -1  -5   3      142.45      162.23      6.48 o 
   0  -5   3        2.59        4.52      1.25 o 
   1  -5   3        1.92       -0.32      1.17 o 
   2  -5   3      908.42      924.24     18.94 o 
   3  -5   3      523.00      511.25     11.57 o 
   4  -5   3       24.76       25.17      2.43 o 
   5  -5   3      152.76      133.16      9.96 o 
   6  -5   3     1584.12     1507.36     23.98 o 
   7  -5   3      197.17      184.82      5.12 o 
   8  -5   3       54.34       62.24      2.76 o 
   9  -5   3      106.74      106.48      3.82 o 
  10  -5   3      104.67      102.67      3.92 o 
 -11  -4   3       35.86       26.70      5.62 o 
 -10  -4   3        0.60       -1.72      3.37 o 
  -9  -4   3       14.68       11.65      3.87 o 
  -8  -4   3       22.46       21.79      4.02 o 
  -7  -4   3        8.31       17.61      3.48 o 
  -6  -4   3      502.76      484.79     15.23 o 
  -5  -4   3      276.78      274.87      7.64 o 
  -4  -4   3       26.81       19.42      1.49 o 
  -3  -4   3     1203.34     1186.56     32.24 o 
  -2  -4   3     2340.97     2376.35     63.07 o 
  -1  -4   3     4284.23     4449.72     83.05 o 
   0  -4   3      117.94      152.08      4.15 o 
   1  -4   3     2392.84     2357.56     45.11 o 
   2  -4   3     4335.10     4329.35     81.31 o 
   3  -4   3     1396.46     1383.69     27.39 o 
   4  -4   3     1041.14     1089.49     22.29 o 
   5  -4   3      586.92      568.10     12.96 o 
   6  -4   3      344.49      342.16      7.12 o 
   7  -4   3      203.98      205.37      4.49 o 
   8  -4   3       14.15       10.95      1.89 o 
   9  -4   3       27.70       27.94      2.40 o 
  10  -4   3        0.59       -0.87      1.89 o 
 -11  -3   3       24.11       29.63      5.49 o 
 -10  -3   3        7.70       14.19      4.10 o 
  -9  -3   3      124.45      130.41      7.71 o 
  -8  -3   3      188.34      215.88      9.41 o 
  -6  -3   3     1212.09     1326.57     25.95 o 
  -5  -3   3      859.65      833.01     16.70 o 
  -4  -3   3      426.59      437.89      9.22 o 
  -3  -3   3      507.37      555.00     15.99 o 
  -2  -3   3     1575.78     1480.06     39.98 o 
  -1  -3   3      190.19      211.51      4.91 o 
   0  -3   3     1164.80     1378.55     26.49 o 
   1  -3   3      963.72     1070.25     21.01 o 
   2  -3   3      829.72      857.60     17.31 o 
   3  -3   3       78.04       87.49      3.34 o 
   4  -3   3      362.44      368.37      9.12 o 
   5  -3   3        1.75        0.72      1.86 o 
   6  -3   3      345.09      334.98      8.87 o 
   7  -3   3        6.55        7.99      1.60 o 
   8  -3   3       22.76       17.76      1.98 o 
   9  -3   3      279.81      296.66      6.16 o 
  10  -3   3       16.19       12.92      2.64 o 
 -11  -2   3      168.26      162.05      9.77 o 
 -10  -2   3      232.26      242.58     10.95 o 
  -9  -2   3      107.81      107.23      6.95 o 
  -8  -2   3       35.75       40.23      2.92 o 
  -7  -2   3       80.83       79.59      4.91 o 
  -6  -2   3      175.55      216.19      5.47 o 
  -5  -2   3      579.58      580.67     11.91 o 
  -4  -2   3        2.74        0.98      0.78 o 
  -3  -2   3      277.76      300.55      6.39 o 
  -2  -2   3      713.63      693.85     13.61 o 
  -1  -2   3     2959.99     2986.38     78.67 o 
   0  -2   3      681.58      788.85     15.52 o 
   1  -2   3      198.48      292.04      6.86 o 
   2  -2   3     2372.66     2377.97     45.17 o 
   3  -2   3     1764.80     1834.01     35.43 o 
   4  -2   3      253.94      225.05      6.08 o 
   5  -2   3      854.13      896.92     18.81 o 
   6  -2   3       34.30       29.88      4.77 o 
   7  -2   3      109.61      108.53      3.23 o 
   8  -2   3      164.13      160.08      4.20 o 
   9  -2   3        1.17        1.81      2.09 o 
  10  -2   3       43.90       40.28      3.36 o 
 -11  -1   3      153.07      133.67      8.34 o 
 -10  -1   3       78.08       81.36      6.32 o 
  -9  -1   3      562.54      555.98     12.65 o 
  -8  -1   3     1328.45     1292.20     25.01 o 
  -7  -1   3     1049.36     1107.47     31.69 o 
  -6  -1   3     2836.31     2925.35     67.86 o 
  -5  -1   3      475.59      482.64     10.06 o 
  -4  -1   3     2450.67     2608.18     53.86 o 
  -3  -1   3      264.72      255.40      5.39 o 
  -2  -1   3     4518.96     4706.89     87.56 o 
  -1  -1   3      419.41      494.16      9.91 o 
   0  -1   3     1102.77     1129.34     27.84 o 
   1  -1   3     1766.81     1887.89     40.98 o 
   2  -1   3      987.54     1080.74     21.22 o 
   3  -1   3      635.31      618.19     12.97 o 
   4  -1   3        1.44        1.71      3.12 o 
   5  -1   3      480.99      504.69     11.49 o 
   6  -1   3        5.27        7.95      1.97 o 
   7  -1   3       60.37       63.53      2.58 o 
   8  -1   3       17.44       17.71      2.35 o 
   9  -1   3       49.06       47.96      3.23 o 
  10  -1   3       24.05       27.16      3.09 o 
 -12   0   3       35.44       37.76      6.11 o 
 -11   0   3       13.47       21.43      4.44 o 
 -10   0   3      171.31      171.93      6.21 o 
  -9   0   3      735.71      676.64     14.66 o 
  -8   0   3      251.84      249.19      9.15 o 
  -7   0   3       69.02       69.79      4.76 o 
  -6   0   3       72.23       91.20      3.07 o 
  -5   0   3      268.36      297.00      6.57 o 
  -4   0   3      604.26      631.22     18.42 o 
  -3   0   3     1135.06     1231.94     33.68 o 
  -2   0   3      918.69      827.46     22.86 o 
  -1   0   3     1238.40     1495.72     28.36 o 
   0   0   3     6493.51     6515.96    147.67 o 
   1   0   3    13673.58    13153.64    255.93 o 
   2   0   3     4598.61     4887.74     91.22 o 
   3   0   3      989.19     1054.41     20.95 o 
   4   0   3     1151.70     1125.63     22.56 o 
   5   0   3     1280.12     1287.27     25.85 o 
   6   0   3       15.02       22.56      2.44 o 
   7   0   3        3.52        2.45      1.87 o 
   8   0   3      750.23      787.24     13.95 o 
   9   0   3        4.31        2.37      2.11 o 
  10   0   3       64.33       71.28      4.78 o 
 -12   1   3        1.25       -3.66      3.66 o 
 -11   1   3        0.96        1.64      2.37 o 
 -10   1   3      112.43      101.55      4.94 o 
  -9   1   3       51.31       48.99      3.31 o 
  -8   1   3      416.12      392.08     12.67 o 
  -7   1   3      839.42      853.57     25.53 o 
  -6   1   3     2506.69     2694.10     51.07 o 
  -5   1   3     2091.01     2157.85     40.97 o 
  -4   1   3     3977.19     4278.91     79.85 o 
  -3   1   3     7440.90     7162.08    132.90 o 
  -2   1   3     5180.13     4879.86     90.72 o 
  -1   1   3     3034.08     3305.41     87.14 o 
   0   1   3     2312.36     2722.61     72.85 o 
   1   1   3     2003.99     2161.30     40.88 o 
   2   1   3     4288.13     4532.44     84.68 o 
   3   1   3      216.29      218.23      5.48 o 
   4   1   3      322.84      323.67      7.70 o 
   5   1   3       35.46       37.23      2.44 o 
   6   1   3       72.34       82.16      3.33 o 
   7   1   3        0.02        0.01      1.80 o 
   8   1   3      103.96      112.14      4.36 o 
   9   1   3        4.19        0.66      2.57 o 
 -12   2   3      114.25      105.77      7.55 o 
 -11   2   3      141.11      138.37      5.86 o 
 -10   2   3       77.66       74.42      4.15 o 
  -9   2   3      448.59      436.62     10.45 o 
  -8   2   3      435.80      438.25     10.17 o 
  -7   2   3     1395.12     1360.27     26.89 o 
  -6   2   3        6.75        2.15      1.80 o 
  -5   2   3       11.06       25.14      1.54 o 
  -4   2   3      102.50      102.93      2.98 o 
  -3   2   3      611.09      539.77     11.03 o 
  -2   2   3       58.25       55.73      2.04 o 
  -1   2   3       36.87       35.64      6.58 o 
   0   2   3      435.71      468.15      9.72 o 
   1   2   3     1332.31     1310.92     25.31 o 
   2   2   3     1071.83     1176.69     22.98 o 
   3   2   3       50.71       45.64      2.22 o 
   4   2   3       54.25       60.37      2.76 o 
   5   2   3       85.65       81.65      5.85 o 
   6   2   3      499.16      473.54      9.13 o 
   7   2   3      468.61      454.98      9.15 o 
   8   2   3      185.85      168.09      5.22 o 
   9   2   3      189.47      186.46     10.64 o 
 -12   3   3        4.87        3.21      3.03 o 
 -11   3   3        6.67        3.81      2.49 o 
 -10   3   3      291.95      292.65      8.39 o 
  -9   3   3       10.86       14.07      2.38 o 
  -8   3   3        0.87        2.09      2.95 o 
  -7   3   3       67.65       83.42      3.51 o 
  -6   3   3      211.22      203.81      5.46 o 
  -5   3   3       39.80       27.74      1.80 o 
  -4   3   3     1834.85     1867.56     35.74 o 
  -3   3   3      619.20      546.46     11.40 o 
  -2   3   3        6.09        7.61      1.12 o 
  -1   3   3        8.63        8.64      1.15 o 
   0   3   3      922.76      877.08     17.36 o 
   1   3   3     3388.57     3452.79     64.78 o 
   2   3   3     1735.87     1806.75     34.67 o 
   3   3   3      121.35      127.02      3.62 o 
   4   3   3      416.92      426.55     15.21 o 
   5   3   3       64.31       55.42      5.33 o 
   6   3   3       33.41       31.56      2.49 o 
   7   3   3      117.62      111.98      6.11 o 
   8   3   3        6.26        5.91      2.27 o 
   9   3   3        0.84        1.59      2.31 o 
 -12   4   3      227.59      240.06      8.28 o 
 -11   4   3      195.66      175.87      6.62 o 
 -10   4   3      345.85      326.03      9.05 o 
  -9   4   3      211.77      206.86     10.01 o 
  -8   4   3      295.09      285.17      7.69 o 
  -7   4   3     1381.80     1522.75     30.26 o 
  -6   4   3     1106.67     1061.74     21.55 o 
  -5   4   3      679.01      695.28     14.58 o 
  -4   4   3     1695.49     1976.99     38.01 o 
  -3   4   3      211.13      159.66      4.46 o 
  -2   4   3      463.37      462.29     10.01 o 
  -1   4   3       33.69       27.99      3.36 o 
   0   4   3      575.77      548.39     11.45 o 
   1   4   3      331.72      337.48      7.46 o 
   2   4   3        2.33        3.95      2.43 o 
   3   4   3        3.32        1.65      2.53 o 
   4   4   3        2.17        4.23      3.14 o 
   5   4   3      113.52       97.32      3.66 o 
   6   4   3        3.98        7.13      2.55 o 
   7   4   3       97.96       82.73      6.90 o 
   8   4   3       55.53       61.93      3.92 o 
 -11   5   3       30.20       22.45      3.27 o 
 -10   5   3      203.65      191.60     10.24 o 
  -9   5   3       38.24       40.65      3.31 o 
  -8   5   3        5.65        4.43      2.21 o 
  -7   5   3       62.44       58.81      2.62 o 
  -6   5   3       43.32       45.45      2.77 o 
  -5   5   3      385.26      370.00     14.65 o 
  -4   5   3     1924.41     1990.55     38.50 o 
  -3   5   3     1129.00     1060.75     21.32 o 
  -2   5   3      354.72      322.69     11.08 o 
  -1   5   3      671.01      679.94     14.18 o 
   0   5   3     3657.65     3546.33     66.82 o 
   1   5   3     3630.75     3571.74     96.89 o 
   2   5   3     2012.63     1956.75     55.13 o 
   3   5   3      366.95      385.11     14.37 o 
   4   5   3       40.12       39.90      2.54 o 
   5   5   3      278.56      315.78      7.12 o 
   6   5   3      376.93      370.98      8.25 o 
   7   5   3       15.07       17.05      2.59 o 
   8   5   3        0.36        2.30      2.35 o 
 -11   6   3       27.08       34.64      4.61 o 
 -10   6   3      115.76      113.43      5.45 o 
  -9   6   3      201.15      201.82      6.73 o 
  -8   6   3       21.62       23.03      5.81 o 
  -7   6   3     1731.96     1746.62     27.45 o 
  -6   6   3      869.17      893.80     14.95 o 
  -5   6   3     3107.17     2916.31     55.96 o 
  -4   6   3     5196.32     5163.09     97.08 o 
  -3   6   3     1442.07     1473.40     41.13 o 
  -2   6   3       41.58       43.50      3.04 o 
  -1   6   3       81.04       72.61      5.67 o 
   0   6   3      793.06      719.04     22.39 o 
   1   6   3      547.19      515.41     17.38 o 
   2   6   3       61.16       58.55      5.30 o 
   3   6   3       54.37       59.21      2.83 o 
   4   6   3       21.55       21.34      2.21 o 
   5   6   3       88.85       97.27      4.09 o 
   6   6   3       11.30       11.05      2.63 o 
   7   6   3       12.39        8.22      2.47 o 
 -11   7   3       99.40      116.30      8.26 o 
 -10   7   3      195.02      201.83     10.74 o 
  -9   7   3       20.94       24.01      3.62 o 
  -8   7   3      209.14      206.86      6.89 o 
  -7   7   3       64.28       83.19      3.47 o 
  -6   7   3       61.61       72.04      4.00 o 
  -5   7   3       67.06       68.00      2.80 o 
  -4   7   3       49.59       32.78      2.82 o 
  -3   7   3       64.74       68.77      4.70 o 
  -2   7   3      229.01      214.02      6.21 o 
  -1   7   3       32.41       18.37      3.21 o 
   0   7   3        1.62        0.89      2.46 o 
   1   7   3      447.06      390.62      7.64 o 
   2   7   3      736.44      781.70     13.39 o 
   3   7   3      223.84      223.43      5.70 o 
   4   7   3      345.62      331.76     14.16 o 
   5   7   3      629.35      617.30     12.96 o 
   6   7   3      251.06      232.36      6.50 o 
   7   7   3      139.20      145.05      5.46 o 
 -10   8   3        6.80        2.99      3.06 o 
  -9   8   3       40.89       40.34      5.28 o 
  -8   8   3       22.37       19.14      3.04 o 
  -7   8   3        9.29        6.26      1.70 o 
  -6   8   3       61.32       65.22      3.04 o 
  -5   8   3      242.88      215.45      4.43 o 
  -4   8   3      479.87      505.67      9.46 o 
  -3   8   3      286.95      272.48      7.50 o 
  -2   8   3      604.43      537.06      9.60 o 
  -1   8   3      674.66      717.85     12.25 o 
   0   8   3      250.24      238.21      5.63 o 
   1   8   3      285.11      294.07      6.60 o 
   2   8   3      535.12      553.86     10.81 o 
   3   8   3       23.51       20.40      2.39 o 
   4   8   3        1.12        3.32      2.02 o 
   5   8   3       26.60       25.16      2.89 o 
   6   8   3        5.49        7.05      2.59 o 
 -10   9   3       85.56       89.57      7.13 o 
  -9   9   3        6.38       -0.17      2.72 o 
  -8   9   3      415.68      367.03     10.25 o 
  -7   9   3      430.10      429.11      9.11 o 
  -6   9   3      200.55      192.28      4.37 o 
  -5   9   3      131.01      123.94      3.40 o 
  -4   9   3        3.55        0.86      1.34 o 
  -3   9   3      113.10       90.76      3.28 o 
  -2   9   3       62.47       67.95      3.06 o 
  -1   9   3        0.06        0.24      1.56 o 
   0   9   3        2.37        3.33      1.76 o 
   1   9   3        9.92        2.76      1.78 o 
   2   9   3       87.77      108.97      4.11 o 
   3   9   3      155.57      167.21      5.37 o 
   4   9   3      125.99      144.18      5.27 o 
   5   9   3       18.09       17.43      2.78 o 
  -9  10   3        9.99       11.99      5.58 o 
  -8  10   3       20.36       27.21      3.56 o 
  -7  10   3       36.99       35.75      2.91 o 
  -6  10   3       39.24       46.25      2.51 o 
  -5  10   3      270.95      254.82      6.35 o 
  -4  10   3      350.15      354.95      7.47 o 
  -3  10   3      142.66      142.54      4.36 o 
  -2  10   3      199.97      192.61      6.26 o 
  -1  10   3      294.24      264.79      6.30 o 
   0  10   3       95.68       92.39      3.79 o 
   1  10   3        1.82        2.63      2.03 o 
   2  10   3       16.41       14.62      2.49 o 
   3  10   3      108.98      100.78      5.22 o 
   4  10   3      253.27      262.23      7.25 o 
  -7  11   3      227.70      232.34      5.42 o 
  -6  11   3      212.37      197.02      7.21 o 
  -5  11   3      149.57      143.52      4.56 o 
  -4  11   3       10.79       19.16      2.25 o 
  -3  11   3       61.69       55.51      3.11 o 
  -2  11   3      159.90      151.63      4.76 o 
  -1  11   3      105.40       96.75      4.17 o 
   0  11   3        4.69        5.46      2.21 o 
   1  11   3        1.85        0.91      2.14 o 
   2  11   3       11.25       19.91      5.86 o 
  -6  12   3       12.57        8.15      2.25 o 
  -5  12   3       28.94       28.01      3.12 o 
  -4  12   3      142.14      142.90      4.80 o 
  -3  12   3      102.77      102.73      4.18 o 
  -2  12   3       13.63       17.50      2.54 o 
  -1  12   3      123.00      132.28      4.81 o 
   0  12   3      185.90      178.31      8.74 o 
   0 -13   4       72.36       79.10      6.44 o 
   1 -13   4        1.02        2.09      4.00 o 
  -4 -12   4       85.03       88.65      4.40 o 
  -3 -12   4       47.21       43.76      3.04 o 
  -2 -12   4       46.91       61.12      3.34 o 
  -1 -12   4      459.27      449.78      9.32 o 
   0 -12   4      116.89      112.57     22.84 o 
   1 -12   4      180.73      200.83     11.03 o 
   2 -12   4       13.22       14.09      3.15 o 
   3 -12   4       15.30       16.44      3.21 o 
   4 -12   4       43.87       49.84      4.01 o 
  -5 -11   4      108.82      109.56      7.73 o 
  -4 -11   4        9.50       17.11      3.43 o 
  -3 -11   4        7.03        6.19      1.98 o 
  -2 -11   4        6.15        6.73      1.92 o 
  -1 -11   4        9.75        7.12      2.25 o 
   0 -11   4        8.53        6.97      1.99 o 
   1 -11   4       22.59       24.12      4.73 o 
   2 -11   4       50.63       62.68      3.47 o 
   3 -11   4      168.57      155.83      5.22 o 
   4 -11   4       56.89       67.02      3.72 o 
   5 -11   4       90.09       92.03      4.26 o 
   6 -11   4      120.83      117.31      4.91 o 
  -7 -10   4        0.89       -0.52      4.02 o 
  -6 -10   4       91.63       88.16      6.66 o 
  -5 -10   4       83.88       70.23      5.93 o 
  -4 -10   4       68.09       76.91      3.36 o 
  -3 -10   4      547.66      556.10     10.23 o 
  -2 -10   4      165.40      160.63      6.22 o 
  -1 -10   4     1179.95     1220.11     19.42 o 
   0 -10   4      555.34      495.16      9.33 o 
   1 -10   4      268.21      289.23      6.63 o 
   2 -10   4      166.59      156.51      5.72 o 
   3 -10   4       77.76       77.16      3.54 o 
   4 -10   4      192.58      204.27      7.72 o 
   5 -10   4       99.70      102.44      4.24 o 
   6 -10   4      137.58      138.79      5.12 o 
   7 -10   4       42.55       47.27      4.37 o 
  -8  -9   4       10.00       -2.27      4.08 o 
  -7  -9   4      248.77      298.05     12.41 o 
  -6  -9   4      349.95      325.67     12.62 o 
  -5  -9   4      134.12      138.77      7.71 o 
  -4  -9   4      109.68      103.99      5.70 o 
  -3  -9   4      181.66      178.49      5.21 o 
  -2  -9   4      261.24      281.23      7.58 o 
  -1  -9   4       43.68       55.11      3.31 o 
   0  -9   4       21.80       21.85      2.09 o 
   1  -9   4      166.25      176.57      8.62 o 
   2  -9   4       22.22       20.69      3.02 o 
   3  -9   4        0.84        7.60      3.92 o 
   4  -9   4       74.03       97.73      4.00 o 
   5  -9   4        1.72       -0.45      1.97 o 
   6  -9   4       75.83       80.13      4.32 o 
   7  -9   4      168.17      180.22      5.79 o 
  -8  -8   4        0.40       -3.08      3.58 o 
  -7  -8   4        5.96        6.87      3.53 o 
  -6  -8   4       13.01       23.91      3.76 o 
  -5  -8   4        3.57        2.32      1.01 o 
  -4  -8   4       32.52       57.14      4.57 o 
  -3  -8   4      194.07      224.11      9.48 o 
  -2  -8   4        3.14        2.06      2.22 o 
  -1  -8   4      158.36      154.43      5.59 o 
   0  -8   4      117.85      107.02      4.40 o 
   1  -8   4       25.34       35.70      3.05 o 
   2  -8   4      230.87      230.73      5.50 o 
   3  -8   4      363.17      372.84      7.76 o 
   4  -8   4      388.97      401.74      8.31 o 
   5  -8   4      122.36      109.19      3.35 o 
   6  -8   4      158.62      177.41      4.47 o 
   7  -8   4      130.83      120.37      3.87 o 
   8  -8   4       59.54       60.95      6.22 o 
  -9  -7   4       79.94       90.48      7.42 o 
  -8  -7   4      106.06      113.45      7.92 o 
  -7  -7   4      225.09      228.31     10.22 o 
  -6  -7   4      761.69      737.27     21.63 o 
  -5  -7   4      713.02      729.67     22.44 o 
  -3  -7   4      155.49      130.68      4.32 o 
  -2  -7   4     1511.12     1571.93     30.98 o 
  -1  -7   4     1116.09     1046.38     30.70 o 
   0  -7   4       56.64       48.43      2.90 o 
   1  -7   4       95.95       93.77      3.92 o 
   2  -7   4      113.07       93.24      5.62 o 
   3  -7   4       86.44      101.55      3.54 o 
   4  -7   4       60.38       91.95      6.56 o 
   5  -7   4       14.76       24.38      3.62 o 
   6  -7   4      117.84      114.47      3.52 o 
   7  -7   4       19.47       14.14      1.94 o 
   8  -7   4        0.25       -1.72      1.72 o 
 -10  -6   4      102.33      107.23      8.20 o 
  -9  -6   4      248.34      244.38     11.10 o 
  -8  -6   4      436.69      486.67     16.54 o 
  -7  -6   4      119.15      120.32      7.37 o 
  -4  -6   4      247.79      251.35      6.30 o 
  -3  -6   4       15.69        8.02      3.57 o 
  -2  -6   4      434.52      452.62     12.45 o 
  -1  -6   4      744.54      742.27     15.55 o 
   0  -6   4      537.07      498.14     11.20 o 
   1  -6   4     1137.87     1209.18     24.44 o 
   2  -6   4       64.31       52.53      3.09 o 
   3  -6   4      447.94      459.03     11.01 o 
   4  -6   4      325.23      321.66      8.57 o 
   5  -6   4      256.63      268.42      6.25 o 
   6  -6   4       41.60       39.01      4.56 o 
   7  -6   4       90.92       93.24      3.34 o 
   8  -6   4       81.81       77.98      3.24 o 
   9  -6   4       94.79       96.70      5.07 o 
 -10  -5   4        0.79        7.34      4.15 o 
  -9  -5   4       18.11        8.07      3.76 o 
  -8  -5   4      302.80      317.33     12.15 o 
  -7  -5   4     1243.69     1346.86     35.87 o 
  -5  -5   4     2357.03     2518.47     67.28 o 
  -4  -5   4     1131.22     1085.65     21.48 o 
  -3  -5   4      917.76      956.68     19.10 o 
  -2  -5   4     3163.86     2705.73     72.98 o 
  -1  -5   4     3958.19     3778.03     71.13 o 
   0  -5   4     1247.47     1291.22     25.54 o 
   1  -5   4      434.78      418.84      9.65 o 
   2  -5   4     1069.68     1100.81     22.35 o 
   3  -5   4     1842.27     1873.05     36.81 o 
   4  -5   4      883.80      914.35     31.60 o 
   5  -5   4       79.30       91.01      6.40 o 
   6  -5   4        9.04        9.88      1.96 o 
   7  -5   4        0.69       -0.78      1.57 o 
   8  -5   4        5.54        7.47      1.97 o 
   9  -5   4       15.63       16.23      2.33 o 
 -11  -4   4       64.34       74.34      7.19 o 
 -10  -4   4       25.20       27.98      4.81 o 
  -9  -4   4      112.44      114.37      7.42 o 
  -8  -4   4      845.68      880.22     25.32 o 
  -6  -4   4      279.41      336.69     11.31 o 
  -5  -4   4      281.35      274.27      6.51 o 
  -4  -4   4      411.10      385.80      8.46 o 
  -3  -4   4        0.70        4.12      1.21 o 
  -2  -4   4      158.72      204.54     13.72 o 
  -1  -4   4      943.66     1063.45     21.00 o 
   0  -4   4       68.69       70.67      2.77 o 
   1  -4   4      471.66      450.16      9.99 o 
   2  -4   4     1616.11     1755.50     34.25 o 
   3  -4   4     1496.80     1518.49     30.11 o 
   4  -4   4       24.07       22.50      3.24 o 
   5  -4   4     1338.48     1292.31     20.77 o 
   6  -4   4       96.12       93.38      3.56 o 
   7  -4   4      151.35      150.87      3.99 o 
   8  -4   4      355.09      368.50      7.01 o 
   9  -4   4       71.88       65.88      3.17 o 
 -11  -3   4        1.20        4.81      4.00 o 
 -10  -3   4       16.06       19.02      4.57 o 
  -9  -3   4       93.78       76.98      6.14 o 
  -8  -3   4       22.62       21.14      4.00 o 
  -7  -3   4      422.02      423.39     13.85 o 
  -6  -3   4      371.81      418.29     13.59 o 
  -5  -3   4      178.15      156.06      4.18 o 
  -4  -3   4      192.72      252.42      5.81 o 
  -3  -3   4       74.62       63.05      2.36 o 
  -2  -3   4     2487.63     2376.51     44.87 o 
  -1  -3   4       86.89       76.77      3.58 o 
   0  -3   4      204.27      173.19      5.06 o 
   1  -3   4     2488.12     2489.41     47.35 o 
   2  -3   4     4611.33     4747.36     89.07 o 
   3  -3   4      346.71      327.73      8.00 o 
   4  -3   4     1441.02     1516.28     30.23 o 
   5  -3   4      128.33      146.33     26.36 o 
   6  -3   4       46.86       53.67      2.77 o 
   7  -3   4        1.38       -1.46      1.46 o 
   8  -3   4        1.31        1.51      1.90 o 
   9  -3   4       34.61       34.13      3.08 o 
 -11  -2   4      164.87      158.58      9.54 o 
 -10  -2   4      136.99      137.46      8.07 o 
  -9  -2   4        7.61       13.59      3.55 o 
  -8  -2   4      169.32      160.58      7.05 o 
  -7  -2   4      601.14      558.61     17.56 o 
  -6  -2   4     1849.71     2019.72     55.08 o 
  -5  -2   4     2187.89     2215.22     59.81 o 
  -4  -2   4      406.93      430.60     10.26 o 
  -3  -2   4     1149.01     1201.09     23.13 o 
  -2  -2   4      737.76      752.48     14.91 o 
  -1  -2   4      238.37      248.93      8.15 o 
   0  -2   4      148.90      205.83     10.41 o 
   1  -2   4       44.16       37.36      2.22 o 
   2  -2   4       10.38       10.93      1.54 o 
   3  -2   4       85.48       86.73      3.48 o 
   4  -2   4      539.40      552.05     12.41 o 
   5  -2   4        8.80       14.19      2.67 o 
   6  -2   4       61.09       55.78      2.79 o 
   7  -2   4      270.01      266.95      5.53 o 
   8  -2   4      159.26      158.50      6.71 o 
   9  -2   4        8.31       -0.94      2.24 o 
 -12  -1   4       20.79       19.36      5.17 o 
 -11  -1   4      110.75      120.92      8.00 o 
 -10  -1   4      217.05      221.88     10.27 o 
  -9  -1   4      192.76      194.41      6.27 o 
  -8  -1   4       53.00       58.03      4.73 o 
  -7  -1   4      158.52      172.24      7.58 o 
  -6  -1   4      249.69      259.14      9.56 o 
  -5  -1   4      715.25      677.54     20.09 o 
  -4  -1   4     1561.87     1605.27     43.84 o 
  -3  -1   4     2118.01     2213.04     41.78 o 
  -2  -1   4     2257.81     2274.69     42.86 o 
  -1  -1   4      218.02      146.06      5.17 o 
   0  -1   4       27.24       32.11      4.81 o 
   1  -1   4     1025.19     1012.29     20.03 o 
   2  -1   4     7008.12     7363.65    137.03 o 
   3  -1   4      126.90      157.14      5.20 o 
   4  -1   4       22.33       17.20      1.95 o 
   5  -1   4       78.29       76.83      3.83 o 
   6  -1   4       20.01       26.61      4.03 o 
   7  -1   4      746.55      754.66     11.56 o 
   8  -1   4        5.12        0.58      2.01 o 
   9  -1   4      147.37      132.53      5.15 o 
 -12   0   4       54.75       50.95      5.88 o 
 -11   0   4      157.61      146.97      8.73 o 
 -10   0   4      240.61      217.67      6.91 o 
  -9   0   4      561.64      545.47     12.37 o 
  -8   0   4      199.25      203.31      8.94 o 
  -7   0   4      470.47      485.05     15.96 o 
  -6   0   4     2149.12     2137.46     58.42 o 
  -5   0   4     4575.26     4852.89    128.37 o 
  -4   0   4     4308.64     4438.77    117.29 o 
  -3   0   4     2443.37     2259.48     42.63 o 
  -2   0   4     1860.18     1924.76     36.45 o 
  -1   0   4        3.93        9.98      1.49 o 
   0   0   4       72.82       73.68      5.88 o 
   1   0   4     5722.06     6136.05    114.24 o 
   2   0   4      935.60      931.39     18.75 o 
   3   0   4     2416.49     2494.48     47.76 o 
   4   0   4        1.69       -1.38      2.36 o 
   5   0   4       36.66       36.89      3.29 o 
   6   0   4        2.63        3.67      1.41 o 
   7   0   4      525.22      491.07      9.76 o 
   8   0   4        3.61        2.92      2.22 o 
   9   0   4       88.58       81.94      5.93 o 
 -12   1   4       41.80       37.08      5.49 o 
 -11   1   4      198.36      197.74      6.86 o 
 -10   1   4      532.43      521.40     12.38 o 
  -9   1   4      138.25      144.77      5.34 o 
  -8   1   4      216.16      201.48      9.09 o 
  -7   1   4      245.43      244.83      9.90 o 
  -6   1   4     1036.54     1056.68     20.84 o 
  -5   1   4      165.16      157.63      5.16 o 
  -4   1   4        3.49        5.99      0.72 o 
  -3   1   4      798.21      825.90     16.26 o 
  -2   1   4      286.16      248.49      5.70 o 
  -1   1   4       13.45       14.00      1.27 o 
   0   1   4      321.46      307.09     10.19 o 
   1   1   4     6684.06     6927.97    128.84 o 
   2   1   4     3748.34     3907.06     73.44 o 
   3   1   4     3163.47     3195.69     60.61 o 
   4   1   4      689.74      717.88     15.26 o 
   5   1   4      390.66      395.29      9.85 o 
   6   1   4      489.58      466.02      9.23 o 
   7   1   4      561.94      556.72     10.72 o 
   8   1   4       49.09       47.66      4.44 o 
   9   1   4       39.54       40.16      3.66 o 
 -12   2   4        7.83        2.88      3.20 o 
 -11   2   4        4.41        0.47      2.43 o 
 -10   2   4       12.30       10.65      2.62 o 
  -9   2   4        6.62       10.33      2.29 o 
  -8   2   4       34.43       30.86      4.13 o 
  -7   2   4      297.20      291.96     11.37 o 
  -6   2   4      121.84      123.69      3.64 o 
  -5   2   4     1219.98     1250.76     24.41 o 
  -4   2   4     8990.39     8798.27    163.10 o 
  -3   2   4     4180.72     4088.42     76.51 o 
  -2   2   4      702.27      652.48     28.58 o 
  -1   2   4     1447.74     1478.11     28.55 o 
   0   2   4      624.06      518.60     10.90 o 
   1   2   4     4071.47     4531.74     84.83 o 
   2   2   4      695.17      696.86     14.44 o 
   3   2   4      902.44      853.04     25.46 o 
   4   2   4      132.91      131.06      7.29 o 
   5   2   4      418.88      423.58     10.49 o 
   6   2   4      612.57      613.12     11.46 o 
   7   2   4       78.06       80.93      3.68 o 
   8   2   4        5.31        7.61      2.45 o 
   9   2   4        0.08       -2.29      2.30 o 
 -12   3   4      100.17       98.47      5.36 o 
 -11   3   4      259.12      261.97      8.05 o 
 -10   3   4      435.17      474.65     11.67 o 
  -9   3   4        8.95       12.45      2.59 o 
  -8   3   4       25.48       25.34      2.54 o 
  -7   3   4      930.63      918.58     27.91 o 
  -6   3   4      683.06      686.17     14.37 o 
  -5   3   4      635.67      682.39     14.12 o 
  -4   3   4      481.18      451.33      9.76 o 
  -3   3   4     1439.05     1483.35     28.79 o 
  -2   3   4       80.82       79.25      2.90 o 
  -1   3   4      323.46      368.04      8.24 o 
   0   3   4     1552.79     1762.09     33.91 o 
   1   3   4        1.41        5.96      1.82 o 
   2   3   4      247.18      249.17      9.21 o 
   3   3   4      291.69      277.98     11.18 o 
   4   3   4      484.20      499.35     17.66 o 
   5   3   4       18.22       18.13      2.14 o 
   6   3   4      970.13      956.31     16.35 o 
   7   3   4       26.09       25.35      4.09 o 
   8   3   4       52.53       54.00      3.63 o 
 -12   4   4       11.98        9.22      3.14 o 
 -11   4   4        1.63       -0.48      2.43 o 
 -10   4   4        1.12       -1.36      2.16 o 
  -9   4   4       17.35       11.47      2.50 o 
  -8   4   4       69.04       75.17      3.97 o 
  -7   4   4      165.81      160.35      8.31 o 
  -6   4   4      155.60      143.89      5.28 o 
  -5   4   4      594.70      593.37     12.72 o 
  -4   4   4     1247.63     1284.62     25.34 o 
  -3   4   4      812.94      659.70     49.11 o 
  -2   4   4      621.21      544.53     75.32 o 
  -1   4   4      806.21      777.68     15.94 o 
   0   4   4      989.58      973.10     19.52 o 
   1   4   4      200.17      182.62      4.83 o 
   2   4   4      521.40      520.61     17.56 o 
   3   4   4      310.96      335.18     13.06 o 
   4   4   4      129.45      125.87      4.21 o 
   5   4   4      251.10      228.12      5.97 o 
   6   4   4      119.12      111.76      4.47 o 
   7   4   4        3.55        4.88      2.24 o 
   8   4   4        6.48        4.55      4.17 o 
 -11   5   4      255.35      233.52      7.81 o 
 -10   5   4      275.15      296.39      8.59 o 
  -9   5   4       10.04       15.73      2.71 o 
  -8   5   4      267.60      257.07      7.43 o 
  -7   5   4      857.97      867.37     17.76 o 
  -6   5   4     1361.68     1290.26     25.97 o 
  -5   5   4     1618.47     1656.55     32.59 o 
  -4   5   4      457.50      487.57     10.90 o 
  -3   5   4       72.92       54.05      2.80 o 
  -2   5   4      650.64      620.32     13.34 o 
  -1   5   4      109.31      103.34      3.65 o 
   0   5   4       19.89       21.59      1.76 o 
   1   5   4      237.33      220.42      9.54 o 
   2   5   4        1.36        1.07      2.80 o 
   3   5   4      144.55      141.98      4.31 o 
   4   5   4      844.75      799.87     13.88 o 
   5   5   4       31.30       27.98      3.57 o 
   6   5   4       25.58       30.66      5.99 o 
   7   5   4       53.99       55.80      3.64 o 
 -11   6   4       49.10       54.01      6.82 o 
 -10   6   4        1.54        1.07      2.57 o 
  -9   6   4        0.90        4.03      2.49 o 
  -8   6   4       25.08       33.39      6.17 o 
  -7   6   4       13.91       23.01      2.04 o 
  -6   6   4       30.46       24.40      1.93 o 
  -5   6   4      521.48      468.30     10.96 o 
  -4   6   4     1036.36     1107.76     26.02 o 
  -3   6   4      765.27      728.97     15.67 o 
  -2   6   4      288.86      266.52      8.73 o 
  -1   6   4      298.12      289.33      7.37 o 
   0   6   4      788.79      730.74     23.15 o 
   1   6   4      757.70      705.66     22.84 o 
   2   6   4      209.01      225.59      7.55 o 
   3   6   4      793.49      761.87     13.30 o 
   4   6   4      236.25      239.12      6.17 o 
   5   6   4      630.68      639.30     12.18 o 
   6   6   4      150.92      139.14      6.12 o 
   7   6   4        0.43        1.09      2.48 o 
 -11   7   4       90.41      103.89      7.50 o 
 -10   7   4      101.99       87.76      4.97 o 
  -9   7   4       30.65       36.40      3.53 o 
  -8   7   4      215.18      200.19      6.62 o 
  -7   7   4       67.15       79.79      3.27 o 
  -6   7   4      143.96      144.21      4.18 o 
  -5   7   4      458.48      431.08      8.75 o 
  -4   7   4      510.58      511.93      9.42 o 
  -3   7   4      493.73      473.97     15.99 o 
  -2   7   4      642.44      660.30     14.54 o 
  -1   7   4      886.18      834.00     26.08 o 
   0   7   4      297.71      254.25      6.39 o 
   1   7   4        0.59        3.78      1.59 o 
   2   7   4        3.48        3.38      1.67 o 
   3   7   4       26.71       23.74      5.08 o 
   4   7   4       89.38       90.29      5.01 o 
   5   7   4        6.06        8.50      2.74 o 
   6   7   4      103.78       97.61      4.60 o 
 -10   8   4       46.59       43.87      4.09 o 
  -9   8   4      114.55      100.86      5.39 o 
  -8   8   4      373.88      401.44     10.63 o 
  -7   8   4      440.55      438.06      8.89 o 
  -6   8   4      492.62      426.37      7.13 o 
  -5   8   4      145.84      151.40      3.61 o 
  -4   8   4       15.10       11.46      1.49 o 
  -3   8   4       15.75       19.23      1.61 o 
  -2   8   4        0.51        1.17      1.41 o 
  -1   8   4       54.59       52.04      2.70 o 
   0   8   4       50.41       42.97      2.85 o 
   1   8   4      523.25      540.18     10.28 o 
   2   8   4      127.86      134.15      4.61 o 
   3   8   4      157.81      164.85      5.16 o 
   4   8   4      143.21      151.06     13.04 o 
   5   8   4      111.32      106.52      4.80 o 
  -9   9   4       35.85       43.90      3.99 o 
  -8   9   4      160.41      130.49      5.83 o 
  -7   9   4      225.60      234.49      6.03 o 
  -6   9   4       75.06       78.15      3.28 o 
  -5   9   4       79.74       73.56      2.75 o 
  -4   9   4      546.81      556.66     11.34 o 
  -3   9   4      903.59      840.55     16.74 o 
  -2   9   4      227.38      209.19      5.37 o 
  -1   9   4       10.64        9.10      1.86 o 
   0   9   4      113.20      112.54      4.26 o 
   1   9   4       74.76       84.32      3.73 o 
   2   9   4       60.24       51.68      3.23 o 
   3   9   4       47.28       56.29      4.28 o 
   4   9   4       95.37       93.12      4.43 o 
  -9  10   4      105.57      100.49      7.03 o 
  -8  10   4      103.62       92.94      5.13 o 
  -7  10   4      122.68      125.83      4.33 o 
  -6  10   4       89.03       84.05      3.04 o 
  -5  10   4       14.64        7.60      1.84 o 
  -4  10   4        0.27       -0.10      1.67 o 
  -3  10   4       41.57       35.36      2.54 o 
  -2  10   4        0.04        0.01      1.62 o 
  -1  10   4       36.38       44.94      2.96 o 
   0  10   4        0.88        2.13      1.85 o 
   1  10   4       25.40       23.11      2.62 o 
   2  10   4       19.60       22.82      2.78 o 
   3  10   4       79.32       79.29      4.16 o 
  -7  11   4       36.67       39.06      2.59 o 
  -6  11   4       67.38       68.89      3.32 o 
  -5  11   4      107.88      108.32      4.16 o 
  -4  11   4      185.31      194.93      6.13 o 
  -3  11   4      338.95      332.97     10.02 o 
  -2  11   4      331.40      347.95      9.37 o 
  -1  11   4      158.42      144.95      5.05 o 
   0  11   4      128.49      133.85      4.98 o 
   1  11   4       75.50       89.77      4.17 o 
  -5  12   4       25.72       24.46      2.74 o 
  -4  12   4       29.77       38.01      3.02 o 
  -3  12   4       47.39       47.76      4.68 o 
  -2  12   4        4.67        5.77      2.34 o 
  -1  12   4       19.62       15.71      4.98 o 
  -3 -12   5       13.46        9.97      2.82 o 
  -2 -12   5        2.18        5.13      2.55 o 
  -1 -12   5       56.63       51.14      6.28 o 
   0 -12   5       30.47       34.83      5.49 o 
   1 -12   5       24.68       27.15      3.47 o 
   2 -12   5        2.83        2.50      2.56 o 
   3 -12   5       39.98       35.31      3.16 o 
   4 -12   5       87.63       91.23      5.41 o 
  -4 -11   5      292.83      320.10     11.91 o 
  -3 -11   5       30.67       33.99      5.71 o 
  -2 -11   5      215.24      229.15      7.23 o 
  -1 -11   5      123.96      117.21      5.30 o 
   0 -11   5      403.09      408.10     16.20 o 
   1 -11   5       70.09       72.77      3.64 o 
   2 -11   5       14.61       13.80      2.39 o 
   3 -11   5       64.31       74.79      3.91 o 
   4 -11   5       67.16       69.06      3.81 o 
   5 -11   5       58.99       56.44      3.74 o 
  -7 -10   5       85.90      103.34      7.37 o 
  -6 -10   5      179.31      178.98      9.15 o 
  -4 -10   5       68.43       71.22      3.94 o 
  -3 -10   5      270.32      260.33      7.53 o 
  -2 -10   5        0.94        0.41      1.98 o 
  -1 -10   5       17.11       11.87      2.37 o 
   0 -10   5        0.20       -1.77      1.77 o 
   1 -10   5        1.41        4.16      1.86 o 
   2 -10   5        1.63        4.27      3.41 o 
   3 -10   5      109.04      113.01      5.17 o 
   4 -10   5      292.93      300.72      7.46 o 
   5 -10   5      170.76      171.16      8.23 o 
   6 -10   5      170.50      180.07      5.99 o 
  -8  -9   5       19.90       32.97      5.20 o 
  -7  -9   5       13.30       13.06      4.10 o 
  -6  -9   5      186.94      180.18      8.99 o 
  -5  -9   5      122.20      120.82      6.98 o 
  -4  -9   5       85.85      108.51      4.47 o 
  -3  -9   5      178.03      162.09      7.69 o 
  -2  -9   5      520.46      541.11     14.48 o 
  -1  -9   5      682.97      658.33     14.20 o 
   0  -9   5      957.05      948.97     16.14 o 
   1  -9   5      973.42     1045.52     17.58 o 
   2  -9   5      335.87      319.51      7.20 o 
   3  -9   5      201.13      232.65      5.99 o 
   4  -9   5      233.94      229.27      6.12 o 
   5  -9   5      147.74      145.02      7.05 o 
   6  -9   5       14.60       16.44      2.57 o 
   7  -9   5        1.74        0.42      2.34 o 
  -9  -8   5        6.10        5.98      4.05 o 
  -8  -8   5      126.93      139.55      8.47 o 
  -7  -8   5      275.39      300.87     11.97 o 
  -6  -8   5      129.76      120.45      7.08 o 
  -5  -8   5      776.79      820.15     23.20 o 
  -4  -8   5       31.45        5.96      1.93 o 
  -3  -8   5      305.15      335.39     12.39 o 
  -2  -8   5        4.30        6.17      1.82 o 
  -1  -8   5       10.98       18.74      3.49 o 
   0  -8   5       19.95       27.51      2.04 o 
   1  -8   5        0.11        3.03      1.52 o 
   2  -8   5       32.21       40.45      3.82 o 
   3  -8   5       15.39       15.35      2.68 o 
   4  -8   5        0.28        2.39      1.76 o 
   5  -8   5        7.85        1.81      2.86 o 
   6  -8   5       22.17       23.04      2.59 o 
   7  -8   5       24.08       26.63      4.01 o 
  -9  -7   5       28.94       27.02      5.04 o 
  -8  -7   5      116.26      110.66      7.66 o 
  -7  -7   5       17.76       15.81      3.81 o 
  -6  -7   5       71.05       83.17      5.83 o 
  -4  -7   5      142.56      131.74      6.48 o 
  -3  -7   5       67.82       49.70      2.84 o 
  -2  -7   5      793.14      893.76     26.73 o 
  -1  -7   5      492.60      434.32     10.32 o 
   0  -7   5       58.29       65.65      3.55 o 
   1  -7   5       68.11       68.53      3.68 o 
   2  -7   5     1270.51     1264.31     20.38 o 
   3  -7   5      927.96      973.14     16.35 o 
   4  -7   5      141.65      139.69      4.37 o 
   5  -7   5       94.88       92.37      3.78 o 
   6  -7   5       68.12       64.56      3.34 o 
   7  -7   5        8.39        3.40      2.11 o 
   8  -7   5       36.57       40.69      3.64 o 
 -10  -6   5       85.74      102.53      7.84 o 
  -9  -6   5      207.47      198.73     10.09 o 
  -8  -6   5      227.24      264.87     10.95 o 
  -7  -6   5      131.69      122.65      7.21 o 
  -4  -6   5     1025.89      943.16     20.48 o 
  -3  -6   5      412.50      380.55      8.82 o 
  -2  -6   5     1219.07     1202.69     24.11 o 
  -1  -6   5      417.78      411.53      9.65 o 
   0  -6   5       24.03       29.39      2.26 o 
   1  -6   5       74.13       50.39      2.98 o 
   2  -6   5      326.17      342.16      8.87 o 
   3  -6   5      144.64      160.46      6.10 o 
   4  -6   5        4.71        5.24      2.32 o 
   5  -6   5       55.86       64.43      3.10 o 
   6  -6   5        4.79        2.06      1.87 o 
   7  -6   5      189.18      190.16      7.20 o 
   8  -6   5      137.13      129.01      5.08 o 
 -10  -5   5      202.85      188.78     10.14 o 
  -9  -5   5      100.03      104.25      7.19 o 
  -8  -5   5      142.94      148.91      8.20 o 
  -6  -5   5      802.81      857.49     25.06 o 
  -5  -5   5        6.90        4.18      1.96 o 
  -4  -5   5       22.64       28.29      1.92 o 
  -3  -5   5      103.95      102.18      7.69 o 
  -2  -5   5     2012.81     2250.75     60.78 o 
  -1  -5   5      110.77       84.13      3.39 o 
   0  -5   5      453.00      501.06     11.20 o 
   1  -5   5      288.10      289.51      7.41 o 
   2  -5   5     1769.28     1739.75     34.39 o 
   3  -5   5      971.98     1023.95     21.45 o 
   4  -5   5     1137.26     1129.42     18.48 o 
   5  -5   5       33.57       35.72      3.35 o 
   6  -5   5        5.79        7.81      3.45 o 
   7  -5   5      196.24      181.58      6.03 o 
   8  -5   5      203.38      194.07      5.96 o 
 -11  -4   5        4.34        9.28      4.39 o 
 -10  -4   5        3.27        6.82      4.23 o 
  -9  -4   5        0.49       -3.27      3.27 o 
  -8  -4   5      654.90      711.69     21.19 o 
  -7  -4   5      215.81      252.04      9.77 o 
  -6  -4   5      804.99      851.17     24.98 o 
  -5  -4   5      845.06      858.75     24.95 o 
  -4  -4   5     2383.87     2152.88     57.95 o 
  -3  -4   5     2427.45     2539.21     48.18 o 
  -2  -4   5      684.37      522.93     11.14 o 
  -1  -4   5     2151.96     2144.84     41.10 o 
   0  -4   5      603.14      627.72     13.34 o 
   1  -4   5     1508.79     1529.53     30.13 o 
   2  -4   5     2023.60     2068.61     40.25 o 
   3  -4   5     1679.75     1733.06     34.31 o 
   4  -4   5      131.13      225.23     25.70 o 
   5  -4   5        5.85        9.36      2.23 o 
   6  -4   5        4.31        6.43      1.99 o 
   7  -4   5        9.81       13.46      2.32 o 
   8  -4   5        0.25        0.15      2.23 o 
   9  -4   5       16.37       20.64      3.02 o 
 -11  -3   5       64.48       71.98      6.40 o 
 -10  -3   5      140.40      137.62      8.47 o 
  -9  -3   5      482.84      499.95     16.43 o 
  -8  -3   5       50.19       58.53      3.44 o 
  -7  -3   5       58.54       63.75      4.73 o 
  -6  -3   5      278.72      300.92     10.82 o 
  -5  -3   5     2610.47     2745.60     73.89 o 
  -4  -3   5     2682.15     2921.65     55.08 o 
  -3  -3   5      704.36      701.36     14.27 o 
  -2  -3   5       74.13       88.81      3.02 o 
  -1  -3   5       88.01       85.83      3.10 o 
   0  -3   5      110.10      120.42      3.93 o 
   1  -3   5        0.51        1.55      1.40 o 
   2  -3   5       40.06       39.95      3.89 o 
   3  -3   5       67.22       56.64      3.89 o 
   4  -3   5      648.49      747.02     16.33 o 
   5  -3   5      111.86      109.03      4.61 o 
   6  -3   5      172.65      184.22      5.25 o 
   7  -3   5      510.05      495.84     10.76 o 
   8  -3   5       93.89      104.58      3.80 o 
   9  -3   5       72.32       64.11      3.89 o 
 -11  -2   5        0.95       -3.71      3.71 o 
 -10  -2   5      206.41      168.40      8.67 o 
  -9  -2   5      229.91      233.19      7.06 o 
  -8  -2   5       65.31       65.01      5.17 o 
  -7  -2   5       19.19       17.87      2.93 o 
  -6  -2   5      451.78      448.68     14.63 o 
  -5  -2   5      140.59      149.12      6.66 o 
  -4  -2   5      335.84      326.76      7.14 o 
  -3  -2   5     6185.07     6201.03    115.30 o 
  -2  -2   5      463.03      417.38     12.44 o 
  -1  -2   5      123.16      128.89      5.46 o 
   0  -2   5       19.56       12.95      1.43 o 
   1  -2   5     5138.96     5254.43     98.41 o 
   2  -2   5      148.61      153.80      4.79 o 
   3  -2   5      933.47      961.67     19.97 o 
   4  -2   5      206.19      216.09      6.43 o 
   5  -2   5        1.36        2.80      2.29 o 
   6  -2   5      196.00      199.91      4.69 o 
   7  -2   5       22.17       20.88      4.17 o 
   8  -2   5      103.08       96.86      4.27 o 
   9  -2   5        0.93        1.73      2.32 o 
 -12  -1   5      178.47      179.66      9.77 o 
 -11  -1   5      513.38      544.23     18.39 o 
 -10  -1   5      531.37      528.90     12.58 o 
  -9  -1   5     1131.61     1145.90     22.91 o 
  -8  -1   5       12.98       11.99      3.16 o 
  -7  -1   5      918.68      866.95     25.97 o 
  -6  -1   5      692.65      673.42     20.62 o 
  -5  -1   5      916.71      932.32     26.99 o 
  -4  -1   5     4953.44     5496.72    145.04 o 
  -3  -1   5      617.79      686.25     13.83 o 
  -2  -1   5        7.88       12.35      1.22 o 
  -1  -1   5      249.85      260.69      8.67 o 
   0  -1   5      891.95      927.17     18.58 o 
   1  -1   5       44.16       35.11      2.17 o 
   2  -1   5      740.95      953.17     19.50 o 
   3  -1   5      150.13      130.70      8.67 o 
   4  -1   5        0.45        4.71      1.90 o 
   5  -1   5       36.65       47.07      2.62 o 
   6  -1   5      391.78      392.30      7.08 o 
   7  -1   5       86.95       87.75      3.84 o 
   8  -1   5       91.59       83.38      4.08 o 
   9  -1   5       31.46       24.91      4.68 o 
 -12   0   5       50.14       36.08      5.17 o 
 -11   0   5        1.86       -1.12      2.54 o 
 -10   0   5      102.91       99.68      4.95 o 
  -9   0   5       51.44       57.08      3.43 o 
  -8   0   5        0.32        0.21      2.74 o 
  -7   0   5        0.82        2.98      2.59 o 
  -6   0   5      379.46      413.04     13.90 o 
  -5   0   5      193.09      178.85      7.37 o 
  -4   0   5      817.40      743.57     21.90 o 
  -3   0   5       15.29       28.01      1.62 o 
  -2   0   5     1889.82     1986.35     37.90 o 
   0   0   5      757.88      805.38     16.37 o 
   1   0   5     1105.31     1146.49     22.80 o 
   2   0   5     3442.32     3385.99     64.19 o 
   3   0   5     2974.84     2997.80     57.33 o 
   4   0   5      654.64      670.16     20.72 o 
   5   0   5      132.12      139.70      4.20 o 
   6   0   5      914.02      847.62     14.64 o 
   7   0   5        4.82        7.44      3.47 o 
   8   0   5        8.36        6.27      2.39 o 
 -12   1   5       38.19       42.12      5.59 o 
 -11   1   5       76.12       73.54      4.38 o 
 -10   1   5      256.48      244.41      7.45 o 
  -9   1   5        2.30        2.96      6.88 o 
  -8   1   5       16.10       18.63      3.45 o 
  -7   1   5     1419.02     1401.86     40.24 o 
  -6   1   5     2013.39     2010.40     55.60 o 
  -5   1   5     2827.85     2901.83     78.26 o 
  -4   1   5     6558.17     6560.06    122.05 o 
  -3   1   5     1933.90     1886.70     36.02 o 
  -2   1   5     3871.70     3940.53     73.92 o 
  -1   1   5      500.92      463.98     10.03 o 
   0   1   5     4988.06     5231.31     97.76 o 
   1   1   5      700.99      830.46     17.00 o 
   2   1   5      332.99      345.31      8.25 o 
   3   1   5      292.76      330.18     17.24 o 
   4   1   5      154.09      139.03      6.17 o 
   5   1   5      159.85      264.29     11.78 o 
   6   1   5      325.92      322.39     10.63 o 
   7   1   5       22.84       25.19      2.79 o 
   8   1   5       32.62       35.00      3.25 o 
 -12   2   5      137.67      150.39      9.79 o 
 -11   2   5      274.72      246.72      7.80 o 
 -10   2   5      391.24      369.02      9.58 o 
  -9   2   5       37.24       33.44      4.52 o 
  -8   2   5        4.60        3.87      2.77 o 
  -7   2   5      707.23      695.28     22.03 o 
  -6   2   5      408.61      382.94     13.53 o 
  -5   2   5      183.96      189.93      4.76 o 
  -4   2   5      167.14      195.26      4.97 o 
  -3   2   5      567.30      581.52     14.38 o 
  -2   2   5     1275.24     1375.73     37.97 o 
  -1   2   5      528.06      617.61     12.99 o 
   0   2   5      734.96      732.02     15.14 o 
   1   2   5      244.66      194.47      5.24 o 
   2   2   5      584.61      587.02     12.75 o 
   3   2   5      824.87      844.98     17.69 o 
   4   2   5       94.86       99.53      4.50 o 
   5   2   5     1343.95     1324.93     21.23 o 
   6   2   5      207.76      213.35      5.87 o 
   7   2   5      126.42      116.56      4.58 o 
   8   2   5       62.77       59.42      3.74 o 
 -12   3   5        0.55       -0.42      2.74 o 
 -11   3   5       27.44       28.26      3.44 o 
 -10   3   5       73.46       82.72      5.97 o 
  -9   3   5        6.25       10.50      3.81 o 
  -8   3   5        2.63        5.21      1.90 o 
  -7   3   5      536.13      566.73     18.89 o 
  -6   3   5       27.33       17.69      3.08 o 
  -5   3   5      252.50      188.92      4.97 o 
  -4   3   5      284.84      250.55      6.27 o 
  -3   3   5      810.27      748.66     15.46 o 
  -2   3   5      268.15      231.71      5.94 o 
  -1   3   5      972.36      782.14     86.56 o 
   0   3   5      471.01      461.68     10.24 o 
   1   3   5      113.15      103.02      4.15 o 
   2   3   5       25.65       34.18      2.17 o 
   3   3   5      422.30      421.17     10.34 o 
   4   3   5       89.50       73.25      4.39 o 
   5   3   5      472.79      519.78     10.53 o 
   6   3   5       19.35       20.91      2.53 o 
   7   3   5       31.18       22.78      2.84 o 
   8   3   5        4.18        2.10      2.58 o 
 -12   4   5      122.98      123.53      5.82 o 
 -11   4   5      444.35      446.39     22.81 o 
 -10   4   5      316.62      316.39     13.74 o 
  -9   4   5       38.87       27.49      3.06 o 
  -8   4   5      210.28      217.45      6.48 o 
  -7   4   5      410.96      427.07     15.52 o 
  -6   4   5      718.71      749.35     15.80 o 
  -5   4   5      860.57      926.79     18.91 o 
  -4   4   5        0.93        1.50      1.21 o 
  -3   4   5      222.77      153.51      6.27 o 
  -2   4   5       98.76       64.02      3.81 o 
  -1   4   5      465.22      493.69     10.96 o 
   0   4   5       97.88      103.28      3.58 o 
   1   4   5      143.60      144.73      4.34 o 
   2   4   5       56.99       49.17      4.81 o 
   3   4   5      630.10      640.76     14.47 o 
   4   4   5      246.19      253.32      6.26 o 
   5   4   5      125.95      145.74      4.97 o 
   6   4   5      179.00      179.02      5.60 o 
   7   4   5        3.14        6.97      2.55 o 
 -11   5   5       10.87        5.32      2.75 o 
 -10   5   5      270.21      272.03      8.32 o 
  -9   5   5      105.60      129.85      5.53 o 
  -8   5   5        0.74       -1.86      1.86 o 
  -7   5   5      194.42      191.55      5.93 o 
  -6   5   5      390.82      396.69      9.47 o 
  -5   5   5       39.46       34.58      2.32 o 
  -3   5   5     2866.42     2825.80     54.13 o 
  -2   5   5      670.68      628.22     25.21 o 
  -1   5   5      398.06      371.58     21.96 o 
   0   5   5      141.63      113.29      6.56 o 
   1   5   5      302.88      300.90     12.20 o 
   2   5   5     1820.71     1840.25     35.04 o 
   3   5   5       16.67       14.99      2.14 o 
   4   5   5      554.66      566.16     10.90 o 
   5   5   5      123.47      119.61      5.18 o 
   6   5   5       35.52       35.03      3.11 o 
   7   5   5       15.94       20.26      3.04 o 
 -11   6   5      148.11      139.52      6.28 o 
 -10   6   5      349.85      393.51     10.62 o 
  -9   6   5      426.73      422.77     10.94 o 
  -8   6   5      477.33      453.39     13.33 o 
  -7   6   5      478.31      497.83     11.62 o 
  -6   6   5      718.09      694.10     12.07 o 
  -5   6   5      206.83      210.12      6.14 o 
  -4   6   5      535.40      500.04     11.54 o 
  -3   6   5     1171.88     1079.68     70.55 o 
  -2   6   5      973.26      945.44     19.74 o 
  -1   6   5        2.95        3.95      2.85 o 
   0   6   5      278.90      279.02      7.59 o 
   1   6   5       67.97       61.50      2.84 o 
   2   6   5        0.05        0.61      1.69 o 
   3   6   5       43.22       44.36      4.01 o 
   4   6   5       78.16       88.40      3.96 o 
   5   6   5       34.26       36.95      3.31 o 
   6   6   5       51.40       51.45      3.73 o 
 -11   7   5       10.18       15.73      4.62 o 
 -10   7   5        1.64        0.14      3.93 o 
  -9   7   5       51.23       47.85      3.84 o 
  -8   7   5       52.84       56.76      3.76 o 
  -7   7   5        7.60        6.32      2.18 o 
  -6   7   5        4.08        5.02      2.99 o 
  -5   7   5      391.80      357.67      7.33 o 
  -4   7   5      491.92      507.27      9.43 o 
  -3   7   5      815.77      769.38     13.23 o 
  -2   7   5      702.40      643.94     11.10 o 
  -1   7   5      652.17      652.32     11.41 o 
   0   7   5      679.91      673.63     11.86 o 
   1   7   5       34.51       41.51      2.77 o 
   2   7   5      500.28      484.09      9.64 o 
   3   7   5      291.27      285.88      7.73 o 
   4   7   5      136.44      132.60      5.79 o 
   5   7   5      118.09      111.99      4.75 o 
 -10   8   5      116.27      128.45      7.49 o 
  -9   8   5      199.79      212.34      7.34 o 
  -8   8   5      273.61      276.84      8.43 o 
  -7   8   5      237.71      258.05     13.68 o 
  -6   8   5       30.48       28.61      2.22 o 
  -5   8   5        2.99        3.90      1.33 o 
  -4   8   5      262.64      254.45      5.66 o 
  -3   8   5      402.55      371.18      8.64 o 
  -2   8   5      456.96      476.72      9.01 o 
  -1   8   5      368.21      343.20      7.32 o 
   0   8   5       24.77       29.87      2.78 o 
   1   8   5      111.14      128.02      4.38 o 
   2   8   5        1.31        0.75      1.85 o 
   3   8   5      131.54      141.70      5.08 o 
   4   8   5       45.18       45.52      4.43 o 
  -9   9   5      101.51       96.07      5.70 o 
  -8   9   5       32.20       38.58      3.67 o 
  -7   9   5       51.34       47.38      3.80 o 
  -6   9   5       20.64       16.49      2.17 o 
  -5   9   5       27.84       34.34      2.47 o 
  -4   9   5        2.48        4.50      1.71 o 
  -3   9   5       37.15       36.97      5.30 o 
  -2   9   5        2.19        3.34      1.76 o 
  -1   9   5       82.14       90.05      3.68 o 
   0   9   5       88.74       84.40      4.79 o 
   1   9   5       43.66       63.83      3.59 o 
   2   9   5        1.98        4.77      2.19 o 
   3   9   5       32.73       35.96      3.22 o 
  -8  10   5      117.71      111.39      5.60 o 
  -7  10   5      206.63      235.41      7.99 o 
  -6  10   5       95.92       90.56      5.13 o 
  -5  10   5       21.87       25.43      2.33 o 
  -4  10   5      223.16      216.60      5.65 o 
  -3  10   5      487.70      471.25      9.78 o 
  -2  10   5      159.70      164.22      6.48 o 
  -1  10   5      178.72      174.16      5.28 o 
   0  10   5       48.60       59.92      5.10 o 
   1  10   5       23.60       24.57      2.92 o 
   2  10   5        0.61        2.35      3.06 o 
  -7  11   5       22.04       28.48      4.83 o 
  -6  11   5        0.75        1.76      1.93 o 
  -5  11   5       30.02       25.04      2.56 o 
  -4  11   5       27.23       22.91      2.56 o 
  -3  11   5       10.13       11.19      2.24 o 
  -2  11   5        2.00        1.80      2.13 o 
  -1  11   5       43.81       49.97      3.33 o 
   0  11   5        0.96       -1.43      2.06 o 
  -3 -12   6       94.77       83.25      6.24 o 
  -2 -12   6       58.02       66.90      4.32 o 
  -1 -12   6       58.42       67.01      4.39 o 
   0 -12   6       36.57       41.20      3.78 o 
   1 -12   6       62.11       60.03      5.07 o 
   2 -12   6       42.80       50.95      3.56 o 
  -3 -11   6        1.26        3.13      3.04 o 
  -2 -11   6       26.06       22.53      4.21 o 
  -1 -11   6      195.28      197.45      6.96 o 
   0 -11   6      143.21      140.89      5.85 o 
   1 -11   6        2.90        5.23      2.07 o 
   2 -11   6       23.23       27.91      3.93 o 
   3 -11   6      236.56      243.93      6.72 o 
   4 -11   6      212.68      227.44     11.48 o 
  -3 -10   6      333.34      305.67      8.30 o 
  -2 -10   6      480.51      541.36     19.20 o 
  -1 -10   6     1011.95      940.15     30.26 o 
   0 -10   6      456.48      493.38      9.94 o 
   1 -10   6      358.12      323.80     10.94 o 
   2 -10   6      405.15      399.79      8.76 o 
   3 -10   6      187.90      195.78      5.84 o 
   4 -10   6       44.26       43.21      3.19 o 
   5 -10   6        2.00        2.45      2.32 o 
  -3  -9   6        0.44       -1.47      2.94 o 
  -2  -9   6       26.50       39.74      4.57 o 
  -1  -9   6      115.80      125.71      4.13 o 
   0  -9   6      261.86      250.69      6.03 o 
   1  -9   6      109.46      130.45      4.99 o 
   2  -9   6       17.69       18.76      2.21 o 
   3  -9   6        4.88        6.05      2.01 o 
   4  -9   6       75.75       74.68      3.73 o 
   5  -9   6      193.67      186.15      5.74 o 
   6  -9   6       10.81       13.35      3.00 o 
  -9  -8   6        7.00        5.20      4.15 o 
  -3  -8   6       91.76      103.73      4.42 o 
  -2  -8   6      123.34      143.93      5.25 o 
  -1  -8   6       22.23       18.08      2.40 o 
   0  -8   6        3.12        7.15      1.94 o 
   1  -8   6      174.07      185.52      4.98 o 
   2  -8   6      585.70      589.79     11.17 o 
   3  -8   6      367.05      377.69      8.16 o 
   4  -8   6      269.57      252.31      6.41 o 
   5  -8   6      138.32      159.81      5.15 o 
   6  -8   6        0.92       -0.34      2.16 o 
   7  -8   6       11.25       10.71      3.51 o 
  -9  -7   6       99.30      105.77      7.58 o 
  -8  -7   6      205.97      239.73     10.61 o 
  -4  -7   6     1581.40     1494.75     29.77 o 
  -3  -7   6      838.23      531.64     16.98 o 
  -2  -7   6      273.12      218.93      6.36 o 
  -1  -7   6      125.18      130.70      4.85 o 
   0  -7   6      168.53      172.83      5.73 o 
   1  -7   6       40.34       42.80      2.43 o 
   2  -7   6       21.72       27.68      2.26 o 
   3  -7   6       65.04       61.28      4.02 o 
   4  -7   6        0.18        0.31      1.74 o 
   5  -7   6      132.15      107.46      4.12 o 
   6  -7   6       58.55       63.72      3.73 o 
   7  -7   6      132.95      123.58      4.95 o 
 -10  -6   6       86.75       78.54      6.92 o 
  -9  -6   6      107.54      118.62      7.92 o 
  -8  -6   6        0.70        1.93      3.42 o 
  -5  -6   6        8.05       12.80      2.72 o 
  -4  -6   6        0.58        2.09      1.93 o 
  -3  -6   6      323.66      332.34      8.22 o 
  -2  -6   6      669.41      634.55     14.58 o 
  -1  -6   6     1018.16      972.93     20.22 o 
   0  -6   6      123.41      129.14      4.68 o 
   1  -6   6      437.36      407.81     10.12 o 
   2  -6   6      713.76      729.95     12.75 o 
   3  -6   6      169.28      174.44      4.78 o 
   4  -6   6      174.50      169.05      4.95 o 
   5  -6   6       40.89       36.59      6.09 o 
   6  -6   6        8.57       10.19      2.21 o 
   7  -6   6       57.74       52.23      3.47 o 
 -10  -5   6      105.67      116.80      8.20 o 
  -9  -5   6      407.54      457.67     15.65 o 
  -8  -5   6       15.14       12.65      3.74 o 
  -4  -5   6     1959.82     2031.78     39.20 o 
  -3  -5   6     2962.12     2994.24     56.92 o 
  -2  -5   6     1687.81     1625.78     45.02 o 
  -1  -5   6       30.60       36.05      2.44 o 
   0  -5   6      491.29      493.42     11.31 o 
   1  -5   6     1272.66     1274.59     25.91 o 
   2  -5   6      199.27      219.71      6.66 o 
   3  -5   6       29.16       28.47      4.59 o 
   4  -5   6       78.06       77.18      3.37 o 
   5  -5   6       37.82       26.94      2.40 o 
   6  -5   6        8.38        7.11      2.17 o 
   7  -5   6       42.50       44.87      3.30 o 
   8  -5   6       58.14       58.83      3.80 o 
 -11  -4   6      141.37      143.29      9.17 o 
 -10  -4   6      419.60      411.84     15.21 o 
  -9  -4   6       29.07       32.22      4.81 o 
  -8  -4   6       20.69       25.74      4.10 o 
  -7  -4   6       58.37       69.55      5.20 o 
  -6  -4   6      168.34      145.30      7.00 o 
  -5  -4   6       25.21       14.19      2.72 o 
  -4  -4   6       76.95      100.32      3.44 o 
  -3  -4   6      197.13      199.72      5.35 o 
  -2  -4   6      356.08      364.47      8.47 o 
  -1  -4   6     1850.52     1945.83     37.70 o 
   0  -4   6      950.95      966.19     19.87 o 
   1  -4   6      386.93      386.84      9.39 o 
   2  -4   6      362.64      317.98      8.37 o 
   3  -4   6      878.51      887.33     19.12 o 
   4  -4   6      651.53      630.49     11.47 o 
   5  -4   6      359.61      373.07      7.95 o 
   6  -4   6      458.49      426.71      9.10 o 
   7  -4   6      352.29      358.61      8.39 o 
   8  -4   6       42.40       47.95      3.59 o 
 -11  -3   6        4.06        3.03      3.97 o 
 -10  -3   6       16.38       18.19      4.49 o 
  -9  -3   6      218.16      245.69     10.43 o 
  -8  -3   6      282.43      268.81     10.95 o 
  -7  -3   6      168.94      180.05      8.31 o 
  -6  -3   6      944.23     1019.57     29.87 o 
  -5  -3   6      850.48      842.73     24.98 o 
  -4  -3   6     2941.01     2913.82     55.15 o 
  -3  -3   6       36.05       74.11      3.50 o 
  -2  -3   6      285.56      292.92      7.00 o 
  -1  -3   6      706.16      640.92     20.80 o 
   0  -3   6     1244.78     1262.05     25.19 o 
   1  -3   6      502.61      505.68     17.18 o 
   2  -3   6      262.26      241.20      6.85 o 
   3  -3   6      499.65      536.50     15.15 o 
   4  -3   6      216.37      223.36      6.56 o 
   5  -3   6      120.72      123.54      4.16 o 
   6  -3   6      202.53      194.98      8.95 o 
   7  -3   6        0.14        2.52      2.22 o 
   8  -3   6       22.44       21.20      3.72 o 
 -11  -2   6       36.05       40.21      5.49 o 
 -10  -2   6     1614.98     1622.75     42.82 o 
  -9  -2   6       30.69       26.42      2.87 o 
  -8  -2   6        4.21        8.65      3.14 o 
  -7  -2   6       12.42       17.72      3.24 o 
  -6  -2   6      310.39      252.66      9.88 o 
  -5  -2   6     1699.16     1904.44     52.65 o 
  -4  -2   6      520.58      537.44     11.27 o 
  -3  -2   6     1100.51     1194.33     23.50 o 
  -2  -2   6       17.31       19.40      1.75 o 
  -1  -2   6       39.88       45.15      2.38 o 
   0  -2   6      257.85      270.06      6.83 o 
   1  -2   6        9.06        4.93      1.52 o 
   2  -2   6      345.22      369.03      9.08 o 
   3  -2   6      215.22      206.86      6.28 o 
   4  -2   6       46.69       55.86      4.55 o 
   5  -2   6      182.31      174.87      4.98 o 
   6  -2   6      288.22      292.04      7.03 o 
   7  -2   6      210.54      232.28      7.83 o 
   8  -2   6       78.95       91.19      5.31 o 
 -12  -1   6        0.90       -3.61      3.61 o 
 -11  -1   6      107.72      110.76      7.81 o 
 -10  -1   6      101.87      107.59      7.15 o 
  -9  -1   6       84.42       69.53      3.80 o 
  -8  -1   6       52.00       57.88      5.12 o 
  -7  -1   6       50.22       52.07      4.52 o 
  -6  -1   6       68.36       60.51      4.49 o 
  -5  -1   6      983.43     1040.34     30.31 o 
  -4  -1   6      677.91      655.19     13.41 o 
  -3  -1   6      553.18      514.76     10.94 o 
  -2  -1   6     1350.05     1317.33     25.83 o 
  -1  -1   6      517.16      433.23      9.66 o 
   0  -1   6      508.19      484.98     10.76 o 
   1  -1   6      137.34      109.61      4.00 o 
   2  -1   6      191.96      210.43      6.08 o 
   3  -1   6      281.25      277.34      7.58 o 
   4  -1   6       39.79       51.67      2.69 o 
   5  -1   6      116.49      115.11      4.18 o 
   6  -1   6       51.74       52.32      6.09 o 
   7  -1   6        2.47       -1.91      2.75 o 
   8  -1   6        0.74        2.17      3.10 o 
 -12   0   6       38.18       32.74      5.17 o 
 -11   0   6      162.55      180.14      7.66 o 
 -10   0   6     1173.29     1144.34     23.23 o 
  -9   0   6      226.42      225.34      6.87 o 
  -8   0   6      442.01      441.52     15.65 o 
  -7   0   6     1461.24     1393.23     40.08 o 
  -6   0   6       60.89       65.90      5.07 o 
  -5   0   6     2645.43     2646.92     71.83 o 
  -4   0   6      379.83      358.93      7.93 o 
  -3   0   6      773.86      815.35     16.52 o 
  -2   0   6        3.21        7.37      1.36 o 
  -1   0   6      330.02      342.02      9.04 o 
   0   0   6       34.61       24.04      1.91 o 
   1   0   6      286.36      295.76      7.42 o 
   2   0   6      257.78      247.30     16.89 o 
   3   0   6        0.74        1.51      2.51 o 
   4   0   6      136.15      156.07      7.54 o 
   6   0   6        4.34        3.25      2.61 o 
   7   0   6       59.49       53.50      3.57 o 
   8   0   6       39.88       41.41      3.47 o 
 -12   1   6        1.10        0.87      2.95 o 
 -11   1   6      436.16      425.84     11.13 o 
 -10   1   6        2.39        0.15      2.41 o 
  -9   1   6        7.19        5.80      2.21 o 
  -8   1   6       75.41       73.74      5.70 o 
  -7   1   6       50.56       57.80      4.78 o 
  -6   1   6       65.26       69.35      5.20 o 
  -5   1   6      245.29      244.70      9.64 o 
  -4   1   6      165.64      137.24      3.89 o 
  -3   1   6      876.22      917.07     18.53 o 
  -2   1   6     1583.44     1641.32     31.94 o 
  -1   1   6     3212.69     3300.25     62.48 o 
   0   1   6      178.54      137.17      4.28 o 
   1   1   6       90.51       91.35      3.62 o 
   2   1   6     1244.13     1243.47     25.15 o 
   3   1   6     1417.72     1409.33     22.45 o 
   4   1   6      765.58      815.40     17.50 o 
   5   1   6      259.50      260.38      8.55 o 
   6   1   6      209.61      209.97      5.99 o 
   7   1   6       85.07       93.42      4.27 o 
 -12   2   6       14.90       11.31      3.42 o 
 -11   2   6       94.29       95.71      4.91 o 
 -10   2   6      418.06      388.76     10.05 o 
  -9   2   6      152.95      157.50      5.48 o 
  -8   2   6      519.23      588.89     20.01 o 
  -7   2   6      638.75      635.37     20.77 o 
  -6   2   6     1595.97     1500.81     42.82 o 
  -5   2   6      280.12      250.52      9.93 o 
  -4   2   6       30.75       18.65      1.59 o 
  -3   2   6     2656.71     2615.35     49.87 o 
  -2   2   6     3878.54     3837.81    102.06 o 
  -1   2   6      859.18      842.87     22.60 o 
   0   2   6      151.93      140.41      4.40 o 
   1   2   6        1.91        2.02      2.06 o 
   2   2   6      101.28      102.87      7.45 o 
   3   2   6        0.53       -0.65      1.89 o 
   4   2   6      147.75      173.51      6.25 o 
   5   2   6        7.23       11.18      3.61 o 
   6   2   6       32.87       37.88      3.61 o 
   7   2   6       18.81       21.38      2.91 o 
 -12   3   6       82.76       79.66      4.94 o 
 -11   3   6      187.40      173.74      9.46 o 
 -10   3   6      167.82      173.10      6.28 o 
  -9   3   6      419.36      409.30     10.02 o 
  -8   3   6      677.54      656.63     14.10 o 
  -7   3   6        1.06       -1.12      2.43 o 
  -6   3   6      507.10      534.57     17.92 o 
  -5   3   6        8.37       11.63      3.85 o 
  -4   3   6       42.69       38.46      3.34 o 
  -3   3   6       30.54       28.32      2.90 o 
  -2   3   6      150.26      152.53      4.81 o 
  -1   3   6      362.99      371.58     13.01 o 
   0   3   6      860.65      912.47     27.77 o 
   1   3   6       26.70       23.02      1.99 o 
   2   3   6      147.73      132.23      5.79 o 
   3   3   6        2.52        0.91      2.02 o 
   4   3   6      605.21      627.46     11.65 o 
   5   3   6      232.41      240.93      6.31 o 
   6   3   6       41.18       42.18      3.26 o 
   7   3   6       29.70       26.90      3.23 o 
 -12   4   6        0.92       -2.69      2.71 o 
 -11   4   6      140.58      126.46      5.70 o 
 -10   4   6      560.28      529.17     12.69 o 
  -9   4   6       13.68        9.93      3.08 o 
  -8   4   6       72.52       67.77      3.67 o 
  -7   4   6      403.55      430.57     15.65 o 
  -6   4   6      789.29      786.00     24.72 o 
  -5   4   6       68.11       48.31      2.66 o 
  -4   4   6      459.54      442.60     10.37 o 
  -3   4   6      289.97      178.22      7.21 o 
  -2   4   6     2566.68     2143.77    311.91 o 
  -1   4   6     1028.59      993.79     20.41 o 
   0   4   6      216.22      223.72      6.06 o 
   1   4   6      190.60      184.52      8.99 o 
   2   4   6       19.84       13.90      2.49 o 
   3   4   6      417.15      402.50      8.33 o 
   4   4   6      134.93      142.41      4.71 o 
   5   4   6       14.89       25.13      3.04 o 
   6   4   6        6.63        6.43      2.40 o 
 -11   5   6      175.71      203.99     11.39 o 
 -10   5   6      141.35      133.17      5.74 o 
  -9   5   6      735.04      692.28     15.37 o 
  -8   5   6      412.70      435.11     10.55 o 
  -7   5   6      262.47      249.40      7.15 o 
  -6   5   6       36.75       31.30      4.02 o 
  -5   5   6       13.97        9.90      1.85 o 
  -4   5   6       44.19       37.36      3.79 o 
  -3   5   6      168.83      155.61      5.13 o 
  -2   5   6        0.04       -0.01      1.51 o 
  -1   5   6        0.23       -0.72      1.41 o 
   0   5   6      267.09      279.47     11.73 o 
   1   5   6      151.03      142.89      5.33 o 
   2   5   6      310.69      297.46      6.72 o 
   3   5   6        9.09        4.71      1.85 o 
   4   5   6        1.27        1.25      1.91 o 
   5   5   6      100.87      105.61      6.50 o 
   6   5   6       58.41       54.63      3.69 o 
 -11   6   6        0.94        0.24      2.65 o 
 -10   6   6       13.74       15.29      3.68 o 
  -9   6   6       15.92       10.63      7.41 o 
  -8   6   6        2.36       -0.22      2.95 o 
  -7   6   6      169.83      169.39      5.80 o 
  -6   6   6     1019.06     1046.43     21.03 o 
  -5   6   6      454.10      458.92     10.64 o 
  -4   6   6      998.01      964.46     20.36 o 
  -3   6   6     1713.83     1695.70     48.18 o 
  -2   6   6     1843.57     1837.11     58.83 o 
  -1   6   6      842.35      845.96     17.58 o 
   0   6   6       10.12        5.40      1.67 o 
   1   6   6      849.42      853.94     14.54 o 
   2   6   6        2.94        1.56      1.79 o 
   3   6   6       35.73       39.53      2.95 o 
   4   6   6      121.10      126.42      8.90 o 
   5   6   6       29.49       28.74      4.82 o 
 -10   7   6      284.65      307.86      9.34 o 
  -9   7   6      257.22      253.51      8.02 o 
  -8   7   6      377.64      382.58     10.16 o 
  -7   7   6      559.15      573.44     13.28 o 
  -6   7   6       15.49       13.63      1.83 o 
  -5   7   6       16.32       16.55      2.57 o 
  -4   7   6        1.83        1.91      1.49 o 
  -3   7   6      390.28      389.50     13.01 o 
  -2   7   6      290.36      295.90      6.39 o 
  -1   7   6       52.61       61.25      5.56 o 
   0   7   6      256.41      287.90      6.59 o 
   1   7   6       44.68       52.57      3.00 o 
   2   7   6       35.37       34.55      2.83 o 
   3   7   6       63.29       53.95      3.40 o 
   4   7   6       18.60       25.97      2.98 o 
 -10   8   6       64.75       57.42      4.50 o 
  -9   8   6        2.85        0.63      2.50 o 
  -8   8   6       40.93       39.24      3.49 o 
  -7   8   6       29.95       24.54      3.00 o 
  -6   8   6       25.69       24.83      2.20 o 
  -5   8   6        8.74        7.68      1.49 o 
  -4   8   6        5.50        1.63      1.42 o 
  -3   8   6      126.52      115.31      3.83 o 
  -2   8   6      355.72      347.92      7.38 o 
  -1   8   6      209.23      196.12      5.54 o 
   0   8   6       32.72       39.61      2.75 o 
   1   8   6       92.89       94.77      3.97 o 
   2   8   6      293.02      287.21      7.22 o 
   3   8   6      159.76      176.37      5.94 o 
  -9   9   6       47.91       51.89      7.00 o 
  -8   9   6       78.35       85.74      4.98 o 
  -7   9   6      324.39      326.79      9.39 o 
  -6   9   6      347.65      325.00      7.41 o 
  -5   9   6      238.42      257.26      5.99 o 
  -4   9   6      253.12      233.22      8.26 o 
  -3   9   6      474.06      453.70      9.04 o 
  -2   9   6      742.20      758.81     14.88 o 
  -1   9   6        5.01        1.66      1.94 o 
   0   9   6      103.69      104.08      4.29 o 
   1   9   6       10.10       11.37      2.91 o 
   2   9   6        0.34       -0.61      3.63 o 
  -8  10   6       32.79       38.59      4.03 o 
  -7  10   6        0.54       -0.52      2.59 o 
  -6  10   6       25.37       29.29      3.12 o 
  -5  10   6       13.78       10.59      3.70 o 
  -4  10   6        9.69        8.83      2.41 o 
  -3  10   6        1.48        4.28      2.00 o 
  -2  10   6      171.39      203.00      8.19 o 
  -1  10   6        0.41       -0.03      1.99 o 
   0  10   6       36.84       27.00      2.92 o 
   1  10   6       28.49       36.41      3.97 o 
  -6  11   6      154.49      153.75      4.89 o 
  -5  11   6      203.50      226.37      6.10 o 
  -4  11   6      154.28      170.05      6.13 o 
  -3  11   6      215.31      224.47      9.72 o 
  -2  11   6      127.93      143.87      5.26 o 
  -2 -12   7       76.68       73.93      5.12 o 
  -1 -12   7       90.42       96.41      6.14 o 
   0 -12   7       42.51       44.83      4.93 o 
   1 -12   7       45.42       40.01      4.09 o 
  -2 -11   7      232.08      230.52     10.27 o 
  -1 -11   7       26.57       26.13      7.26 o 
   0 -11   7        4.45        7.32      2.26 o 
   1 -11   7       89.77       90.81      4.22 o 
   2 -11   7       44.35       42.76      3.28 o 
   3 -11   7       19.32       20.08      2.92 o 
  -2 -10   7        0.99        2.65      2.18 o 
  -1 -10   7       74.93       76.50      3.54 o 
   0 -10   7       59.45       67.59      3.40 o 
   1 -10   7       69.65       74.70      3.76 o 
   2 -10   7       55.80       51.52      3.33 o 
   3 -10   7        5.33        6.78      2.33 o 
   4 -10   7       51.85       49.20      3.41 o 
  -3  -9   7      249.97      268.45     11.37 o 
  -2  -9   7      595.14      587.44     10.95 o 
  -1  -9   7      265.92      251.50      6.06 o 
   0  -9   7      116.53      141.71      4.47 o 
   1  -9   7      503.94      476.03     10.77 o 
   2  -9   7      593.98      639.49     12.21 o 
   3  -9   7      218.29      220.22      6.17 o 
   4  -9   7       48.88       54.77      3.41 o 
   5  -9   7        0.67        1.73      2.27 o 
  -3  -8   7      503.10      514.00     17.27 o 
  -2  -8   7      243.79      235.37      7.16 o 
  -1  -8   7        7.26        4.37      1.60 o 
   0  -8   7       56.69       59.52      2.95 o 
   1  -8   7       26.57       31.01      2.47 o 
   2  -8   7        2.77        0.73      1.82 o 
   3  -8   7        1.44        4.75      1.91 o 
   4  -8   7      154.86      150.04      5.90 o 
   5  -8   7        0.70        1.86      2.22 o 
   6  -8   7       67.48       71.21      4.10 o 
  -4  -7   7      506.11      424.07     14.55 o 
  -3  -7   7       51.05       66.99      3.56 o 
  -2  -7   7        6.63        5.05      1.92 o 
  -1  -7   7      339.59      322.70      8.65 o 
   0  -7   7      416.15      444.26      8.68 o 
   1  -7   7      188.72      177.13      4.92 o 
   2  -7   7       37.08       35.02      2.47 o 
   3  -7   7      222.73      210.83      5.61 o 
   4  -7   7      152.17      140.02      4.70 o 
   5  -7   7       24.67       26.28      2.98 o 
   6  -7   7      116.56      113.37      4.70 o 
  -5  -6   7      815.21      512.62     16.72 o 
  -4  -6   7      914.04      901.18     26.78 o 
  -3  -6   7      472.46      464.81     10.84 o 
  -2  -6   7        2.44       -1.40      1.40 o 
  -1  -6   7       11.88       19.13      2.38 o 
   0  -6   7      215.85      208.49      6.47 o 
   1  -6   7        0.98       -1.17      1.51 o 
   2  -6   7       72.42       80.28      5.67 o 
   3  -6   7        0.17       -2.45      2.48 o 
   4  -6   7       25.20       29.37      2.57 o 
   5  -6   7        8.93        6.86      2.14 o 
   6  -6   7        3.83        4.15      2.32 o 
   7  -6   7       52.35       53.53      3.63 o 
  -7  -5   7      203.11      185.17      8.67 o 
  -5  -5   7       77.97       60.07      4.76 o 
  -4  -5   7      327.80      314.25     11.34 o 
  -3  -5   7      201.25      199.78      5.66 o 
  -2  -5   7      307.14      156.90      6.72 o 
  -1  -5   7     1072.96     1064.69     21.97 o 
   0  -5   7     1038.29     1006.80     21.08 o 
   1  -5   7      584.69      550.59     12.83 o 
   2  -5   7      101.24      107.25      3.74 o 
   3  -5   7      638.77      627.75     11.57 o 
   4  -5   7      219.87      223.98      5.78 o 
   5  -5   7      183.01      177.44      6.92 o 
   6  -5   7      213.90      213.99      6.09 o 
   7  -5   7        6.59        5.87      2.49 o 
 -11  -4   7        0.53       -2.85      3.97 o 
 -10  -4   7      382.14      350.96     13.59 o 
  -8  -4   7      474.31      463.97     16.23 o 
  -7  -4   7      665.05      706.08     22.34 o 
  -6  -4   7      624.77      625.63     19.96 o 
  -5  -4   7     1283.37     1204.72     34.83 o 
  -4  -4   7      973.24      934.91     27.44 o 
  -3  -4   7      728.04      673.41     14.33 o 
  -2  -4   7      554.79      493.22     11.15 o 
  -1  -4   7       56.94       43.21      4.42 o 
   0  -4   7      482.47      486.57     11.35 o 
   1  -4   7      134.54      119.01      8.07 o 
   2  -4   7        2.29        1.62      1.92 o 
   3  -4   7        2.30        2.97      1.73 o 
   4  -4   7        5.33        4.23      2.72 o 
   5  -4   7       76.99       73.19      3.65 o 
   6  -4   7        1.86        2.57      2.20 o 
   7  -4   7       30.98       35.13      3.29 o 
 -11  -3   7      216.10      230.59     10.61 o 
 -10  -3   7       42.28       50.98      5.49 o 
  -9  -3   7      231.38      229.39      7.23 o 
  -8  -3   7       21.72       34.07      4.49 o 
  -7  -3   7       39.99       40.26      4.44 o 
  -6  -3   7       14.18        8.67      2.98 o 
  -5  -3   7        0.61       -0.39      2.38 o 
  -4  -3   7      313.66      331.57     11.94 o 
  -3  -3   7      478.16      523.32     11.44 o 
  -2  -3   7        1.15       -1.38      2.43 o 
  -1  -3   7       46.63       46.67      2.74 o 
   0  -3   7      389.98      374.10     15.70 o 
   1  -3   7      356.53      377.41      9.47 o 
   2  -3   7      292.92      266.14      7.58 o 
   3  -3   7      310.57      321.49     12.27 o 
   4  -3   7      171.08      166.27      4.85 o 
   5  -3   7      167.00      181.88      5.45 o 
   6  -3   7      290.37      283.47      7.25 o 
   7  -3   7       43.60       53.28      3.60 o 
 -11  -2   7        0.04       -1.75      3.79 o 
 -10  -2   7       40.71       42.74      3.59 o 
  -9  -2   7       28.43       27.35      3.41 o 
  -8  -2   7        1.32       -0.73      2.98 o 
  -7  -2   7        8.22        7.26      3.16 o 
  -6  -2   7      151.81      150.55      7.47 o 
  -5  -2   7     1035.77     1043.71     30.68 o 
  -4  -2   7      317.44      259.43      9.85 o 
  -3  -2   7      133.11      139.34      4.34 o 
  -2  -2   7     2076.78     2116.63     40.96 o 
  -1  -2   7     1948.08     1906.46     37.15 o 
   0  -2   7      901.58      889.09     18.61 o 
   1  -2   7        2.98        3.80      1.78 o 
   2  -2   7       71.64       65.56      3.55 o 
   3  -2   7      341.19      356.05      7.43 o 
   4  -2   7       12.17       12.69      2.06 o 
   5  -2   7      136.75      144.21      4.81 o 
   6  -2   7        0.05        1.33      3.42 o 
   7  -2   7        0.02        1.22      2.94 o 
 -12  -1   7       26.36       32.82      5.54 o 
 -11  -1   7      458.00      450.94     11.60 o 
 -10  -1   7      273.91      268.08      8.03 o 
  -9  -1   7      898.93      860.29     17.94 o 
  -8  -1   7     2127.04     2000.23     56.33 o 
  -7  -1   7      512.00      506.58     17.27 o 
  -6  -1   7     1082.36     1135.08     33.44 o 
  -5  -1   7        5.03        2.59      2.33 o 
  -4  -1   7      215.90      215.33      8.81 o 
  -3  -1   7      565.27      598.11     12.79 o 
  -2  -1   7      237.30      228.10      8.41 o 
  -1  -1   7       75.51       81.30      3.44 o 
   0  -1   7      256.76      276.39      7.24 o 
   1  -1   7      270.43      275.05      7.40 o 
   2  -1   7       15.71       18.59      2.35 o 
   3  -1   7       35.89       31.31      2.23 o 
   4  -1   7       99.44       82.50      3.53 o 
   5  -1   7        3.51       -0.20      2.00 o 
   6  -1   7       41.15       49.50      7.07 o 
   7  -1   7       12.44       10.88      3.47 o 
 -12   0   7      141.61      131.15      5.94 o 
 -11   0   7       69.78       68.65      4.37 o 
 -10   0   7      210.25      201.97     10.35 o 
  -9   0   7      160.41      150.62      5.56 o 
  -8   0   7       75.62       86.80      6.53 o 
  -7   0   7       98.26       74.47      5.51 o 
  -6   0   7      900.21      865.85     26.34 o 
  -5   0   7     1621.60     1675.06     47.24 o 
  -4   0   7      787.35      767.52     15.87 o 
  -3   0   7      576.86      590.66     12.69 o 
  -2   0   7      879.45      881.39     18.17 o 
  -1   0   7     1601.75     1535.79     30.30 o 
   0   0   7     1209.31     1225.31     24.74 o 
   1   0   7      402.94      411.06     10.71 o 
   2   0   7      111.47      114.48      7.00 o 
   3   0   7      352.47      330.01      7.11 o 
   4   0   7      487.52      488.80      9.61 o 
   5   0   7      428.04      422.74     11.16 o 
   6   0   7       32.20       33.06      3.91 o 
   7   0   7        4.44        4.76      3.24 o 
 -12   1   7       77.82       80.88      4.83 o 
 -11   1   7      177.96      183.95      6.70 o 
 -10   1   7      479.75      494.02     11.93 o 
  -9   1   7      626.42      646.76     14.22 o 
  -8   1   7      446.23      363.55     13.95 o 
  -7   1   7      643.58      633.10     20.80 o 
  -6   1   7     1564.00     1583.32     45.12 o 
  -5   1   7      475.97      402.02     14.00 o 
  -4   1   7       35.06       30.32      2.70 o 
  -3   1   7     1538.91     1627.75     31.91 o 
  -2   1   7     1109.44     1039.22     92.50 o 
  -1   1   7      569.76      563.67     18.00 o 
   0   1   7      211.19      209.37      6.04 o 
   1   1   7       84.12       93.10      3.88 o 
   2   1   7      221.29      211.48      5.74 o 
   3   1   7      617.44      615.38     11.31 o 
   4   1   7       41.40       38.42      7.96 o 
   5   1   7       31.35       34.57      3.63 o 
   6   1   7       85.96       90.98      8.23 o 
   7   1   7       14.64       19.30      3.83 o 
 -12   2   7      159.28      141.58      6.24 o 
 -11   2   7       60.76       65.13      7.39 o 
 -10   2   7       13.93        9.32      2.72 o 
  -9   2   7      681.25      632.32     13.98 o 
  -8   2   7       69.48       74.81      6.14 o 
  -7   2   7      102.73      100.05      6.45 o 
  -6   2   7       39.69       48.52      4.44 o 
  -5   2   7      616.10      614.76     19.70 o 
  -4   2   7      415.92      426.25      9.75 o 
  -3   2   7      391.79      426.14      9.87 o 
  -2   2   7     3107.01     2750.35    302.10 o 
  -1   2   7     1644.98     1664.10     54.20 o 
   0   2   7      907.56      920.11     19.22 o 
   1   2   7      275.69      259.40      7.12 o 
   2   2   7      377.93      382.90      7.68 o 
   3   2   7      376.85      389.19     10.27 o 
   4   2   7      180.71      163.96      6.32 o 
   5   2   7      120.02      121.95      6.01 o 
   6   2   7       71.97       61.51      4.80 o 
 -12   3   7        8.93        7.89      3.10 o 
 -11   3   7       71.23       81.15      4.72 o 
 -10   3   7      236.80      260.04      7.82 o 
  -9   3   7      399.93      397.73     10.23 o 
  -8   3   7        2.98       -0.35      1.88 o 
  -7   3   7      118.69      111.20      6.95 o 
  -6   3   7     1195.85     1135.34     33.84 o 
  -5   3   7      740.30      729.51     22.94 o 
  -4   3   7        4.71        2.79      1.41 o 
  -3   3   7     1180.40     1230.21     24.89 o 
  -2   3   7     2060.68     1975.26     38.58 o 
  -1   3   7      281.20      250.00     10.22 o 
   0   3   7       76.47       76.40      3.46 o 
   1   3   7      200.96      196.06      4.87 o 
   2   3   7       62.20       54.80      3.69 o 
   3   3   7       94.38       82.30      8.26 o 
   4   3   7       14.96       15.32      2.38 o 
   5   3   7       29.01       24.68      3.18 o 
   6   3   7        3.18        8.52      2.55 o 
 -11   4   7       66.82       71.14      6.36 o 
 -10   4   7      477.02      454.63     11.59 o 
  -9   4   7      501.22      501.79     11.97 o 
  -8   4   7      196.31      180.79      6.01 o 
  -7   4   7       99.69       97.43      6.69 o 
  -6   4   7       65.57       77.34      6.06 o 
  -5   4   7        1.75        1.86      2.43 o 
  -4   4   7       46.33       56.12      3.09 o 
  -3   4   7        7.82       17.07      2.04 o 
  -2   4   7       55.53       62.40      3.33 o 
  -1   4   7      139.19      124.35      6.64 o 
   0   4   7       52.85       53.82      2.54 o 
   1   4   7        3.94        7.02      2.11 o 
   2   4   7       59.89       67.64      3.16 o 
   3   4   7      252.96      254.79     14.26 o 
   4   4   7       71.56       80.26      4.08 o 
   5   4   7       12.62        9.93      2.60 o 
   6   4   7        0.86        1.08      5.30 o 
 -11   5   7       21.21       20.50      3.44 o 
 -10   5   7        8.86        5.10      2.76 o 
  -9   5   7      410.51      391.35     10.17 o 
  -8   5   7      151.49      148.32      5.53 o 
  -7   5   7       81.37       80.93      4.08 o 
  -6   5   7      362.96      369.85     14.16 o 
  -5   5   7     1186.26     1142.58     34.05 o 
  -4   5   7      157.88       86.72      5.12 o 
  -3   5   7     1074.61     1053.59     21.98 o 
  -2   5   7     1215.74     1249.42     25.63 o 
  -1   5   7      235.22      237.54      9.09 o 
   0   5   7      198.20      198.84      6.46 o 
   1   5   7        6.16        3.03      2.09 o 
   2   5   7      172.79      166.13      7.42 o 
   3   5   7      231.82      218.32      8.95 o 
   4   5   7       13.07       14.46      2.46 o 
   5   5   7        5.46        6.54      4.48 o 
 -11   6   7       66.87       85.41      6.69 o 
 -10   6   7      320.56      289.16      8.79 o 
  -9   6   7      311.99      310.76      8.89 o 
  -8   6   7      283.09      311.03      8.60 o 
  -7   6   7       55.43       52.64      3.52 o 
  -6   6   7      233.56      234.09      6.97 o 
  -5   6   7       19.60       21.47      2.00 o 
  -4   6   7      193.77      174.19      4.58 o 
  -2   6   7        8.86       10.56      2.32 o 
  -1   6   7       24.61       20.78      2.12 o 
   0   6   7       56.43       51.71      2.89 o 
   1   6   7       45.22       41.06      2.84 o 
   2   6   7      172.59      163.74      5.19 o 
   3   6   7      208.56      201.08      5.93 o 
   4   6   7       68.95       70.84      4.02 o 
 -10   7   7       16.74       13.35      4.51 o 
  -9   7   7        9.69        5.03      2.76 o 
  -8   7   7       64.04       72.34      4.27 o 
  -7   7   7       38.37       32.41      3.12 o 
  -6   7   7      113.09       96.89      6.55 o 
  -5   7   7      106.14      120.91      5.77 o 
  -4   7   7      407.53      380.23      6.61 o 
  -3   7   7      839.50      817.57     13.77 o 
  -2   7   7      870.18      922.89     15.40 o 
  -1   7   7      382.78      376.37      7.89 o 
   0   7   7      382.08      372.76      8.14 o 
   1   7   7      186.35      191.18      5.55 o 
   2   7   7      132.92      133.08      4.89 o 
   3   7   7       62.17       66.20      3.84 o 
  -9   8   7      102.67       96.43      5.34 o 
  -8   8   7      207.98      209.43      8.07 o 
  -7   8   7      253.54      264.29      8.05 o 
  -6   8   7      532.95      528.52     12.65 o 
  -5   8   7      161.38      175.33      5.08 o 
  -4   8   7      254.01      249.55      5.90 o 
  -3   8   7      364.52      391.15      8.04 o 
  -2   8   7       18.37       17.44      2.27 o 
  -1   8   7      141.36      141.40      6.14 o 
   0   8   7        3.85        5.97      2.12 o 
   1   8   7        0.22        0.60      2.03 o 
   2   8   7        4.84        5.39      2.37 o 
  -8   9   7        6.29        2.33      2.63 o 
  -7   9   7        8.22        6.44      2.91 o 
  -6   9   7       11.86        7.87      2.58 o 
  -5   9   7        1.95        0.10      2.00 o 
  -4   9   7      112.49      119.79      4.11 o 
  -3   9   7       91.95       95.06      3.91 o 
  -2   9   7       73.25       81.45      3.67 o 
  -1   9   7      120.86      115.44      4.62 o 
   0   9   7       42.62       50.40      3.45 o 
   1   9   7      118.88      118.39      4.80 o 
  -7  10   7      125.24      126.80      7.79 o 
  -6  10   7      284.04      261.31     11.16 o 
  -5  10   7      174.31      193.43      5.47 o 
  -4  10   7       48.19       47.35      3.11 o 
  -3  10   7       31.85       35.11      2.86 o 
  -2  10   7       59.03       73.09      4.05 o 
  -1  10   7       80.45       77.32      7.29 o 
  -2 -11   8        0.79       -2.25      2.82 o 
  -1 -11   8        4.46        5.49      2.67 o 
   0 -11   8      122.49      125.15      4.84 o 
   1 -11   8      155.76      154.94      5.39 o 
   2 -11   8        9.63       13.47      2.76 o 
  -2 -10   8      103.87       94.65      7.28 o 
  -1 -10   8       67.24       74.23      3.62 o 
   0 -10   8      354.08      346.76      8.09 o 
   1 -10   8      100.78      100.49      4.47 o 
   2 -10   8       94.10      107.57      4.67 o 
   3 -10   8       59.15       50.89      3.63 o 
  -3  -9   8       13.23       10.35      3.68 o 
  -2  -9   8       50.37       57.38      3.14 o 
  -1  -9   8       73.80       59.63      3.08 o 
   0  -9   8      348.89      377.45      8.25 o 
   1  -9   8      471.02      420.12      9.07 o 
   2  -9   8      334.33      348.13      8.19 o 
   3  -9   8      228.12      230.36      6.61 o 
   4  -9   8        7.77        8.28      2.38 o 
  -4  -8   8      419.96      383.60     14.24 o 
  -3  -8   8      200.94      209.84      9.48 o 
  -2  -8   8       22.60       22.71      2.13 o 
  -1  -8   8       38.32       52.21      2.87 o 
   0  -8   8       57.44       52.07      2.88 o 
   1  -8   8       11.94        7.69      2.76 o 
   2  -8   8       14.87       21.76      2.52 o 
   3  -8   8       85.56       77.52      3.83 o 
   4  -8   8       11.46       11.59      3.27 o 
   5  -8   8      110.42       98.80      4.49 o 
  -5  -7   8        1.42        0.60      2.77 o 
  -4  -7   8       12.83       25.19      3.79 o 
  -3  -7   8      213.65      179.11      8.57 o 
  -2  -7   8      103.39      103.67      4.61 o 
  -1  -7   8       73.78       73.95      3.84 o 
   0  -7   8        8.68       11.18      1.91 o 
   1  -7   8        4.58        5.53      1.89 o 
   2  -7   8        5.99        7.41      2.04 o 
   3  -7   8      316.88      316.76      7.51 o 
   4  -7   8       21.50       25.07      2.77 o 
   5  -7   8        9.51       14.80      2.64 o 
   6  -7   8       29.06       23.91      5.07 o 
  -6  -6   8       26.98       42.93      4.47 o 
  -5  -6   8      243.63      230.17      9.64 o 
  -4  -6   8      500.32      479.17     16.30 o 
  -3  -6   8      104.90      103.10      6.38 o 
  -2  -6   8       59.98       48.83      4.65 o 
  -1  -6   8      637.55      684.93     15.48 o 
   0  -6   8      920.51      859.60     14.75 o 
   1  -6   8       63.77       61.45      2.99 o 
   2  -6   8      247.37      234.85      5.92 o 
   3  -6   8       28.33       26.34      2.66 o 
   4  -6   8       58.42       64.73      3.56 o 
   5  -6   8       31.38       32.64      2.94 o 
   6  -6   8       11.91       10.73      2.91 o 
  -7  -5   8      571.21      610.45     20.22 o 
  -6  -5   8      853.01      837.79     25.53 o 
  -5  -5   8      988.42      985.78     29.29 o 
  -4  -5   8      125.55      116.27      6.66 o 
  -3  -5   8       92.37       79.33      3.77 o 
  -2  -5   8      438.21      305.21     11.13 o 
  -1  -5   8      325.17      312.99     11.34 o 
   0  -5   8        0.78       -0.81      1.94 o 
   1  -5   8       19.16       17.24      2.11 o 
   2  -5   8        2.32        2.27      1.82 o 
   3  -5   8       36.25       33.30      2.59 o 
   4  -5   8        2.52        2.54      3.20 o 
   5  -5   8        0.24       -2.13      2.13 o 
   6  -5   8        5.24       10.08      3.31 o 
  -8  -4   8       78.03       64.54      5.72 o 
  -7  -4   8       78.41       85.44      6.27 o 
  -6  -4   8        6.16        4.29      3.08 o 
  -4  -4   8      806.32      881.97     26.47 o 
  -3  -4   8      536.74      498.32     11.40 o 
  -2  -4   8        7.23        5.32      2.27 o 
  -1  -4   8     1030.25     1037.32     21.63 o 
   0  -4   8     2879.71     2871.89     55.62 o 
   1  -4   8      486.44      454.13      8.81 o 
   2  -4   8      791.45      821.58     14.40 o 
   3  -4   8      186.62      177.48      5.09 o 
   4  -4   8      132.20      132.35      4.65 o 
   5  -4   8      266.83      265.57      7.00 o 
   6  -4   8       61.53       62.85      3.75 o 
  -9  -3   8      530.92      544.65     19.26 o 
  -8  -3   8      143.98      160.80      8.67 o 
  -7  -3   8       43.46       45.18      4.78 o 
  -6  -3   8      361.76      347.88     13.06 o 
  -5  -3   8     1800.08     1777.67     50.04 o 
  -3  -3   8      784.69      747.68     15.90 o 
  -2  -3   8      758.51      777.95     16.66 o 
  -1  -3   8      960.78      950.77     19.98 o 
   0  -3   8       78.74       78.98      3.84 o 
   1  -3   8      192.31      176.39      7.68 o 
   2  -3   8       41.32       50.77      2.78 o 
   3  -3   8        4.65        8.49      1.93 o 
   4  -3   8        1.24       -0.59      2.85 o 
   5  -3   8        0.06        0.08      2.52 o 
   6  -3   8        0.25        0.07      2.73 o 
 -10  -2   8      137.10      147.86      9.01 o 
  -9  -2   8      546.24      565.61     19.81 o 
  -8  -2   8      601.06      597.15     20.41 o 
  -7  -2   8      170.54      176.53      8.78 o 
  -6  -2   8      253.62      246.00     10.37 o 
  -5  -2   8       28.21       35.01      3.97 o 
  -4  -2   8       69.12       75.77      5.25 o 
  -3  -2   8       32.64       27.60      2.23 o 
  -2  -2   8       13.45       21.89      3.36 o 
  -1  -2   8       80.56       83.57     10.03 o 
   0  -2   8      137.58      137.86      5.06 o 
   1  -2   8       29.42       32.77      2.81 o 
   2  -2   8      170.13      157.05      4.56 o 
   3  -2   8      217.43      236.28      6.07 o 
   4  -2   8      155.13      149.39      8.27 o 
   5  -2   8      164.09      167.84      6.73 o 
   6  -2   8       34.27       36.43      6.55 o 
 -11  -1   8        0.05        0.61      2.56 o 
 -10  -1   8      129.01      124.37      8.20 o 
  -9  -1   8      300.43      309.44     12.91 o 
  -8  -1   8      232.73      220.94     10.40 o 
  -7  -1   8        9.82       12.99      3.71 o 
  -6  -1   8       69.10       74.23      5.98 o 
  -5  -1   8      805.44      763.93     23.78 o 
  -4  -1   8     1228.65     1244.93     35.98 o 
  -3  -1   8      583.02      600.55     17.22 o 
  -2  -1   8     1465.25     1406.78     28.10 o 
  -1  -1   8     1929.30     1956.28     38.41 o 
   0  -1   8      214.81      198.37      6.06 o 
   1  -1   8       37.33       36.34      2.77 o 
   2  -1   8      161.25      155.06      6.22 o 
   3  -1   8       45.60       59.74      3.11 o 
   4  -1   8      104.94      100.11      4.15 o 
   5  -1   8        0.49        1.16      2.56 o 
   6  -1   8        0.84        4.46      2.91 o 
 -12   0   8      166.29      169.02      6.83 o 
 -11   0   8       53.98       58.18      4.11 o 
 -10   0   8      292.87      304.91      9.39 o 
  -9   0   8      990.82      953.46     30.07 o 
  -8   0   8      452.85      437.29     16.07 o 
  -7   0   8       21.52       31.09      4.15 o 
  -6   0   8      529.20      505.07     17.45 o 
  -5   0   8       16.66       10.79      3.03 o 
  -4   0   8        1.15       -1.75      2.22 o 
  -3   0   8      108.48      111.79      4.40 o 
  -2   0   8      387.17      408.16     13.93 o 
  -1   0   8        0.18       -1.30      1.71 o 
   0   0   8      467.43      455.17     10.90 o 
   1   0   8        7.09        8.98      3.03 o 
   2   0   8       94.00      103.83      3.70 o 
   3   0   8      470.43      433.86      9.28 o 
   4   0   8      327.55      313.68      9.27 o 
   5   0   8       19.86       20.75      3.48 o 
   6   0   8       15.46       10.19      3.21 o 
 -12   1   8        1.01        1.98      2.71 o 
 -11   1   8        0.13        0.60      2.27 o 
 -10   1   8       55.31       46.95      3.53 o 
  -9   1   8       11.12        6.25      2.42 o 
  -8   1   8       85.69       90.30      6.61 o 
  -7   1   8       72.90       73.00      5.75 o 
  -6   1   8      197.18      205.11      9.51 o 
  -5   1   8      590.49      569.42     18.92 o 
  -4   1   8      685.62      725.65     22.65 o 
  -3   1   8     1890.05     1822.98     35.82 o 
  -2   1   8     1895.33     1780.78     49.36 o 
  -1   1   8     1382.54     1376.16     27.76 o 
   0   1   8      573.29      603.12     13.67 o 
   1   1   8      246.60      240.56      5.68 o 
   2   1   8       23.56       28.73      3.58 o 
   3   1   8      153.89      148.33      6.15 o 
   4   1   8      365.33      357.60     12.14 o 
   5   1   8       65.89       70.10      4.76 o 
   6   1   8        0.26        0.49      2.87 o 
 -12   2   8       59.11       55.76      4.33 o 
 -11   2   8       23.66       23.20      3.17 o 
 -10   2   8      155.60      162.32      5.91 o 
  -9   2   8      726.55      731.34     24.64 o 
  -8   2   8      589.01      579.67     20.17 o 
  -7   2   8      122.02      144.36      8.00 o 
  -6   2   8      432.54      433.40     15.57 o 
  -5   2   8      883.16      852.68     26.47 o 
  -4   2   8      560.19      544.50     18.05 o 
  -3   2   8      787.44      753.29     16.24 o 
  -2   2   8      670.55      671.53     14.82 o 
  -1   2   8      224.32      224.05     14.58 o 
   0   2   8        3.47        2.65      1.80 o 
   1   2   8       11.28       13.85      1.83 o 
   2   2   8       38.97       39.43      3.53 o 
   3   2   8       54.73       59.52     10.57 o 
   4   2   8       46.23       28.51      3.53 o 
   5   2   8      121.77      121.68      6.32 o 
   6   2   8       39.93       50.69      6.45 o 
 -11   3   8       69.30       71.39      4.41 o 
 -10   3   8      185.01      173.42      6.24 o 
  -9   3   8      296.54      287.90     11.50 o 
  -8   3   8      128.92      118.45      4.70 o 
  -7   3   8       49.91       47.40      5.12 o 
  -6   3   8       65.88       73.42      5.77 o 
  -5   3   8        1.49        4.44      2.72 o 
  -4   3   8       52.96       61.72      3.36 o 
  -3   3   8       83.05      101.15      4.23 o 
  -2   3   8       64.95       46.57      3.03 o 
  -1   3   8      471.01      225.44      8.67 o 
   0   3   8      164.52      164.86      4.56 o 
   1   3   8      241.05      236.79      7.48 o 
   2   3   8      326.68      318.98      9.30 o 
   3   3   8      195.12      176.47      9.86 o 
   4   3   8      142.51      129.48      8.49 o 
   5   3   8       31.92       26.90      4.02 o 
 -11   4   8       10.02       10.14      2.96 o 
 -10   4   8      188.46      182.90      6.42 o 
  -9   4   8      505.43      471.17     11.49 o 
  -8   4   8      277.05      295.66      9.67 o 
  -7   4   8       63.60       63.44      5.93 o 
  -6   4   8      562.96      544.78     18.94 o 
  -5   4   8      390.10      413.04     15.10 o 
  -4   4   8      809.27      817.68     17.71 o 
  -3   4   8      767.27      752.65     33.72 o 
  -2   4   8      419.32      412.98     10.24 o 
  -1   4   8      119.84      122.60      3.81 o 
   0   4   8      166.86      157.63      5.75 o 
   1   4   8      206.21      209.02      8.35 o 
   2   4   8      108.47      100.64      6.07 o 
   3   4   8        3.36       -1.80      2.69 o 
   4   4   8        0.27        1.78      2.82 o 
   5   4   8       12.55       16.62      5.25 o 
 -11   5   8      105.14      114.74      5.81 o 
 -10   5   8       72.27       88.40      4.94 o 
  -9   5   8       14.78       21.86      3.03 o 
  -8   5   8        6.82        5.78      2.27 o 
  -7   5   8      104.38      114.90     11.67 o 
  -6   5   8        8.11        8.24      2.94 o 
  -5   5   8        0.21        1.18      2.90 o 
  -4   5   8      131.45      134.50     21.33 o 
  -3   5   8      162.57      183.38     10.09 o 
  -2   5   8       18.09       19.40      2.02 o 
  -1   5   8      174.23      170.70      6.12 o 
   0   5   8       11.95       10.54      2.48 o 
   1   5   8       68.93       69.07      4.46 o 
   2   5   8      335.72      326.39     11.76 o 
   3   5   8      109.74      106.40      6.04 o 
   4   5   8       32.53       41.30      4.18 o 
 -10   6   8       25.43       25.96      3.43 o 
  -9   6   8      319.39      316.80      9.10 o 
  -8   6   8      170.83      180.30      6.45 o 
  -7   6   8       54.68       59.50      4.56 o 
  -6   6   8      315.93      330.25      8.74 o 
  -5   6   8      677.60      668.46     14.57 o 
  -4   6   8      583.63      597.62     10.98 o 
  -3   6   8      181.04      182.19      4.74 o 
  -2   6   8      558.77      580.91     10.53 o 
  -1   6   8      704.71      714.94     12.63 o 
   0   6   8      122.45      135.76      4.58 o 
   1   6   8      123.93      128.82      4.66 o 
   2   6   8       73.72       70.53      3.80 o 
   3   6   8        9.39       11.44      3.10 o 
 -10   7   8      292.82      295.65     15.15 o 
  -9   7   8      227.35      239.26      7.92 o 
  -8   7   8       19.49       25.13      3.25 o 
  -7   7   8      244.26      240.27      7.48 o 
  -6   7   8      192.95      204.76      6.63 o 
  -5   7   8      179.10      173.98      6.03 o 
  -4   7   8        5.00        3.14      1.65 o 
  -3   7   8      192.70      191.84      5.10 o 
  -2   7   8       38.00       38.64      2.99 o 
  -1   7   8       43.37       41.81      2.81 o 
   0   7   8       24.94       31.64      2.70 o 
   1   7   8        2.43        7.39      2.30 o 
   2   7   8       11.82       14.33      2.62 o 
  -9   8   8      128.90      134.31      6.23 o 
  -8   8   8       84.75       94.95      5.06 o 
  -7   8   8       46.39       43.33      5.77 o 
  -6   8   8        2.02        2.98      2.31 o 
  -5   8   8        3.35        0.26      2.95 o 
  -4   8   8        2.85        2.84      3.34 o 
  -3   8   8        1.59       -0.32      1.77 o 
  -2   8   8      170.26      183.49      5.43 o 
  -1   8   8      200.12      210.02      5.97 o 
   0   8   8      165.83      167.77      5.53 o 
   1   8   8      155.57      165.64      5.66 o 
  -8   9   8       50.30       61.56      4.58 o 
  -7   9   8       69.35       63.98      4.38 o 
  -6   9   8      204.60      218.70     10.01 o 
  -5   9   8      307.52      312.03     12.10 o 
  -4   9   8       62.80       59.98      3.31 o 
  -3   9   8        0.67        2.52      2.03 o 
  -2   9   8       93.87       83.98      3.95 o 
  -1   9   8       62.73       67.20      3.89 o 
   0   9   8       59.96       65.02      6.52 o 
  -5  10   8       26.65       20.80      4.68 o 
  -4  10   8       24.49       22.19      2.62 o 
  -1 -11   9       46.66       55.10      3.55 o 
   0 -11   9       20.21       14.56      2.62 o 
  -2 -10   9        0.53        1.52      3.66 o 
  -1 -10   9       90.94       87.57      3.99 o 
   0 -10   9      223.91      229.46      6.52 o 
   1 -10   9      222.99      215.26      6.31 o 
   2 -10   9      129.96      138.29      5.43 o 
  -3  -9   9      198.12      204.77     10.19 o 
  -2  -9   9       66.23       60.70      5.72 o 
  -1  -9   9      231.07      246.73      6.36 o 
   0  -9   9       76.31       72.17      3.70 o 
   1  -9   9        3.95        8.48      2.87 o 
   2  -9   9       30.81       24.20      2.88 o 
   3  -9   9       21.93       18.78      2.69 o 
  -4  -8   9        0.56        1.44      3.32 o 
  -3  -8   9      159.54      174.80      9.12 o 
  -2  -8   9       87.95      101.37      5.38 o 
  -1  -8   9        0.59       -0.62      1.75 o 
   0  -8   9      119.16      122.73      4.45 o 
   1  -8   9       61.51       59.07      3.35 o 
   2  -8   9      278.41      301.69      7.49 o 
   3  -8   9       13.96        9.78      2.40 o 
   4  -8   9      112.52       99.72      4.68 o 
  -5  -7   9        2.67        8.05      3.27 o 
  -4  -7   9      533.02      544.86     18.58 o 
  -3  -7   9      308.53      320.86     12.62 o 
  -2  -7   9      224.47      221.81      7.18 o 
  -1  -7   9      255.03      272.77      6.44 o 
   0  -7   9      438.74      419.99      8.78 o 
   1  -7   9      291.26      274.55      8.53 o 
   2  -7   9        5.10        4.57      2.19 o 
   3  -7   9       53.66       54.55      3.37 o 
   4  -7   9       25.00       25.20      2.88 o 
   5  -7   9        6.34        1.91      4.05 o 
  -6  -6   9      195.26      171.87      8.65 o 
  -5  -6   9      305.64      312.16     12.23 o 
  -4  -6   9       26.95       26.55      3.89 o 
  -3  -6   9       24.67       21.63      3.97 o 
  -2  -6   9      118.97      136.29      7.76 o 
  -1  -6   9        4.86        3.47      1.68 o 
   0  -6   9       76.63       66.05      3.14 o 
   1  -6   9        6.38        1.65      1.81 o 
   2  -6   9       60.34       58.03      4.93 o 
   3  -6   9        4.13        2.41      2.04 o 
   4  -6   9       73.20       77.90      4.01 o 
   5  -6   9       54.07       60.14      3.89 o 
  -8  -5   9        2.10       -3.06      3.34 o 
  -6  -5   9      152.89      155.10      8.13 o 
  -5  -5   9       66.68       77.34      5.88 o 
  -4  -5   9      911.63      903.61     27.59 o 
  -3  -5   9      532.54      540.03     18.19 o 
  -2  -5   9      716.26      394.07     13.93 o 
  -1  -5   9     1544.23     1547.09     31.55 o 
   0  -5   9      171.33      167.99      4.81 o 
   1  -5   9      840.12      835.31     14.72 o 
   2  -5   9       27.04       21.99      2.39 o 
   3  -5   9      102.29       95.76      4.14 o 
   4  -5   9      105.28      102.15      5.39 o 
   5  -5   9       53.63       61.64      3.83 o 
  -9  -4   9      485.04      505.20     18.32 o 
  -8  -4   9      884.34      846.18     27.02 o 
  -7  -4   9      185.88      204.25      9.85 o 
  -6  -4   9      163.25      166.05      8.73 o 
  -5  -4   9      741.15      682.46     21.82 o 
  -4  -4   9      347.25      311.14     12.07 o 
  -3  -4   9      461.97      484.09     16.59 o 
  -2  -4   9      706.48      686.53     15.38 o 
  -1  -4   9      115.72      120.78      5.08 o 
   0  -4   9       21.24       22.49      2.21 o 
   1  -4   9      261.07      254.37      6.23 o 
   2  -4   9        2.18        2.28      1.77 o 
   3  -4   9       20.79       21.91      2.52 o 
   4  -4   9      105.96      100.21      4.67 o 
   5  -4   9       74.92       73.79      3.92 o 
 -10  -3   9       26.30       25.14      5.02 o 
  -9  -3   9      280.04      275.34     12.41 o 
  -8  -3   9      127.57      117.19      7.47 o 
  -7  -3   9       12.59        5.57      3.55 o 
  -6  -3   9       16.37       12.28      3.55 o 
  -5  -3   9      145.63      152.75      7.97 o 
  -4  -3   9      254.30      247.83     10.11 o 
  -3  -3   9      156.86      140.00      7.16 o 
  -2  -3   9       54.79       57.27      3.67 o 
  -1  -3   9      159.51      142.69      5.76 o 
   0  -3   9      162.40      176.61      6.10 o 
   1  -3   9      340.80      322.40      7.20 o 
   2  -3   9      118.96      128.23      4.30 o 
   3  -3   9      212.59      198.09      5.66 o 
   4  -3   9      473.30      467.40     10.07 o 
   5  -3   9      106.76      121.89      4.86 o 
 -11  -2   9       24.38       33.73      5.59 o 
 -10  -2   9        3.68        7.63      4.21 o 
  -9  -2   9       48.52       59.39      6.27 o 
  -8  -2   9      300.01      303.62     12.99 o 
  -7  -2   9       19.81       25.95      4.57 o 
  -6  -2   9       70.50       50.53      5.17 o 
  -5  -2   9      160.80      136.76      7.47 o 
  -4  -2   9      365.69      352.79     13.14 o 
  -3  -2   9     1141.75     1072.95     31.56 o 
  -2  -2   9     3039.38     2987.09     57.61 o 
  -1  -2   9      253.85      262.03      8.11 o 
   0  -2   9      438.82      413.45     10.52 o 
   1  -2   9       76.90       75.31      3.27 o 
   2  -2   9       20.46       25.64      2.87 o 
   3  -2   9       16.97       13.82      2.51 o 
   4  -2   9        0.08        0.31      2.51 o 
   5  -2   9        1.94        1.54      2.74 o 
 -11  -1   9       98.50       92.44      7.92 o 
 -10  -1   9       45.14       42.54      5.91 o 
  -9  -1   9      562.82      590.82     20.96 o 
  -8  -1   9      520.85      505.77     18.47 o 
  -7  -1   9      332.37      337.74     13.59 o 
  -6  -1   9      263.56      279.26     11.63 o 
  -5  -1   9       14.26       18.21      3.74 o 
  -4  -1   9       13.78       19.44      3.55 o 
  -3  -1   9      150.36      142.27      6.85 o 
  -2  -1   9        0.45       -0.91      1.76 o 
  -1  -1   9       46.42       36.14      2.93 o 
   0  -1   9      317.79      303.44      8.45 o 
   1  -1   9       72.04       65.97      3.08 o 
   2  -1   9      103.56      105.83      4.91 o 
   3  -1   9      235.52      230.52      6.86 o 
   4  -1   9       67.09       67.32      4.78 o 
   5  -1   9        8.60        7.33      2.99 o 
 -11   0   9       14.99       12.72      4.62 o 
 -10   0   9       30.07       28.30      4.78 o 
  -9   0   9      306.83      337.30     14.11 o 
  -8   0   9      805.07      754.75     25.11 o 
  -7   0   9      292.64      285.01     12.36 o 
  -6   0   9      488.15      507.76     17.98 o 
  -5   0   9      630.44      582.91     19.52 o 
  -4   0   9      551.11      528.64     17.72 o 
  -3   0   9     1204.73     1161.57     33.61 o 
  -2   0   9      529.33      492.50     16.33 o 
  -1   0   9      153.93      170.80      5.81 o 
   0   0   9      204.16      193.65      6.29 o 
   1   0   9       89.41       90.37      3.54 o 
   2   0   9       68.29       73.98      3.77 o 
   3   0   9      157.49      149.07      4.88 o 
   4   0   9       31.22       30.75      3.72 o 
   5   0   9       38.99       30.24      6.04 o 
 -11   1   9      130.43      125.26      8.75 o 
 -10   1   9      195.69      224.73     11.58 o 
  -9   1   9      572.04      582.54     20.85 o 
  -8   1   9      198.53      213.31     10.63 o 
  -7   1   9        2.44        3.03      3.24 o 
  -6   1   9      286.34      278.53     11.78 o 
  -5   1   9      195.79      188.99      9.30 o 
  -4   1   9       75.81       72.27      5.64 o 
  -3   1   9      462.63      461.02     14.41 o 
  -2   1   9       97.17       44.31      4.00 o 
  -1   1   9        3.99        2.59      1.99 o 
   0   1   9       62.97       68.88      3.11 o 
   1   1   9        2.97        0.92      1.95 o 
   2   1   9        0.39        2.69      2.38 o 
   3   1   9      270.35      252.12      8.28 o 
   4   1   9      254.43      241.55      8.55 o 
   5   1   9       99.31       95.36      5.90 o 
 -11   2   9       44.19       46.69      6.09 o 
 -10   2   9       84.49       98.51      8.00 o 
  -9   2   9       37.98       34.99      5.15 o 
  -8   2   9      210.00      199.60     10.14 o 
  -7   2   9       20.80       19.34      3.92 o 
  -6   2   9       52.20       53.46      5.33 o 
  -5   2   9      464.66      471.73     16.91 o 
  -4   2   9      364.41      361.33     13.48 o 
  -3   2   9      220.93      199.06      6.19 o 
  -2   2   9      207.47      226.71     16.80 o 
  -1   2   9     1152.03     1166.92     24.34 o 
   0   2   9      974.58      985.79     16.75 o 
   1   2   9      353.81      336.37      9.37 o 
   2   2   9      385.78      364.05     10.22 o 
   3   2   9      120.03      122.45      6.07 o 
   4   2   9       17.54       17.53      3.59 o 
   5   2   9        6.40        6.38      4.47 o 
 -11   3   9       32.44       34.27      3.54 o 
 -10   3   9       91.50       91.99      5.92 o 
  -9   3   9      875.19      916.20     30.07 o 
  -8   3   9      556.86      544.47     19.75 o 
  -7   3   9       18.91       19.44      4.31 o 
  -6   3   9       91.32      110.45      7.13 o 
  -5   3   9      818.77      813.13     26.00 o 
  -4   3   9     1072.71     1095.29     32.84 o 
  -3   3   9       24.92       16.56      6.07 o 
  -2   3   9       22.75       22.45      2.59 o 
  -1   3   9      259.22      264.80      6.18 o 
   0   3   9       47.75       45.41      3.56 o 
   1   3   9        0.32       -0.58      2.31 o 
   2   3   9       41.10       30.60      3.93 o 
   3   3   9        0.05       -1.38      3.70 o 
   4   3   9       52.00       43.83      4.59 o 
 -11   4   9       43.57       40.91      3.54 o 
 -10   4   9      102.26       98.12      4.98 o 
  -9   4   9       27.10       33.63      5.25 o 
  -8   4   9       19.67       15.47      4.55 o 
  -7   4   9        2.21       -2.12      3.27 o 
  -6   4   9       19.55       14.42      3.68 o 
  -5   4   9       19.91       21.40      4.23 o 
  -4   4   9       26.94       33.71      4.42 o 
  -3   4   9        4.67        7.89      2.25 o 
  -2   4   9       89.25       78.14      3.25 o 
  -1   4   9      115.46      132.58      5.44 o 
   0   4   9      270.24      258.10      8.06 o 
   1   4   9      171.16      175.24      6.73 o 
   2   4   9       48.23       60.39      6.90 o 
   3   4   9       41.69       37.01      4.26 o 
   4   4   9       93.84       97.25      8.15 o 
 -10   5   9       39.93       45.57      4.22 o 
  -9   5   9      381.07      376.94     14.03 o 
  -8   5   9      812.49      803.99     17.28 o 
  -7   5   9      299.00      297.27     13.22 o 
  -6   5   9       58.64       56.46      5.57 o 
  -5   5   9      239.33      248.54     11.24 o 
  -4   5   9      192.78      203.54      9.75 o 
  -3   5   9       22.36       21.54      2.18 o 
  -2   5   9       47.46       56.56      3.78 o 
  -1   5   9      248.73      251.46      7.93 o 
   0   5   9      140.95      141.01      5.90 o 
   1   5   9       69.73       66.27      5.24 o 
   2   5   9       10.98       10.47      3.23 o 
   3   5   9        1.12        0.39      2.98 o 
 -10   6   9       88.09       89.74      5.08 o 
  -9   6   9       59.20       66.78      6.22 o 
  -8   6   9       58.83       53.96      3.93 o 
  -7   6   9       20.27       20.55      4.31 o 
  -6   6   9        9.39       11.77      2.52 o 
  -5   6   9        1.56        2.56      3.32 o 
  -4   6   9       14.83       17.40      4.02 o 
  -3   6   9      171.79      171.35      6.11 o 
  -2   6   9       54.34       53.01      3.89 o 
  -1   6   9       28.02       36.26      3.59 o 
   0   6   9       20.71       28.21      4.02 o 
   1   6   9        4.17        1.21      6.75 o 
   2   6   9       34.35       40.03      4.44 o 
  -9   7   9      136.18      140.17      6.05 o 
  -8   7   9      265.68      267.72      9.38 o 
  -7   7   9      219.13      215.96      7.16 o 
  -6   7   9      180.30      185.87      6.49 o 
  -5   7   9       64.55       65.02      5.36 o 
  -4   7   9        5.68       -1.12      2.74 o 
  -3   7   9       81.66       88.08      4.72 o 
  -2   7   9      266.97      266.34      8.41 o 
  -1   7   9      357.35      359.26     10.34 o 
   0   7   9      273.82      282.20     19.10 o 
   1   7   9       69.69       73.78      5.18 o 
  -8   8   9      138.95      135.10      6.10 o 
  -7   8   9      110.89      107.08      5.36 o 
  -6   8   9      201.71      211.38      9.43 o 
  -5   8   9       44.73       34.99      4.57 o 
  -4   8   9       15.53       14.63      3.76 o 
  -3   8   9        0.41       -1.97      1.97 o 
  -2   8   9       11.39       12.22      3.92 o 
  -1   8   9        0.01       -2.00      2.00 o 
   0   8   9        6.49        9.45      2.51 o 
  -6   9   9       36.72       35.69      4.94 o 
  -5   9   9      159.44      170.70      8.94 o 
  -4   9   9       76.84       75.74      4.38 o 
  -3   9   9       12.17       11.02      2.36 o 
  -2 -10  10      136.03      135.32      9.04 o 
  -1 -10  10       25.30       29.74      4.02 o 
   0 -10  10       52.07       49.51      3.58 o 
  -4  -9  10       46.87       34.57      5.15 o 
  -3  -9  10       11.38       18.29      4.62 o 
  -2  -9  10      104.95       89.54      7.34 o 
  -1  -9  10      162.61      176.90      7.20 o 
   0  -9  10      253.40      251.99      6.97 o 
   1  -9  10      230.35      236.97      6.77 o 
   2  -9  10      183.84      186.27     12.67 o 
  -5  -8  10      112.28      108.43      7.60 o 
  -4  -8  10       82.74      103.63      7.55 o 
  -3  -8  10      425.13      403.24     15.70 o 
  -2  -8  10      415.55      454.46     17.27 o 
  -1  -8  10      358.41      373.94      8.34 o 
   0  -8  10      118.39      118.64      4.44 o 
   1  -8  10        2.99        0.67      3.11 o 
   2  -8  10        6.42        7.24      2.41 o 
   3  -8  10        0.29        3.01      2.86 o 
  -6  -7  10        5.12       -1.62      3.27 o 
  -5  -7  10       24.76       34.96      4.60 o 
  -4  -7  10       13.92       17.06      3.84 o 
  -3  -7  10        0.08       -3.08      3.08 o 
  -2  -7  10        9.16       10.09      4.05 o 
  -1  -7  10       16.42       14.63      2.23 o 
   0  -7  10       16.88       20.22      2.51 o 
   1  -7  10       95.19       93.13      4.87 o 
   2  -7  10        0.65        0.87      2.12 o 
   3  -7  10       38.63       40.73      3.34 o 
  -7  -6  10      228.32      253.34     11.31 o 
  -6  -6  10       26.39       33.97      4.86 o 
  -5  -6  10      128.31      125.00      7.73 o 
  -4  -6  10       21.25       24.72      4.05 o 
  -3  -6  10      402.61      361.28     13.90 o 
  -2  -6  10      711.69      686.85     22.60 o 
  -1  -6  10      116.14      117.89      4.22 o 
   0  -6  10      296.12      293.20      7.03 o 
   1  -6  10       15.15       19.82      2.45 o 
   2  -6  10       73.08       68.60      4.36 o 
   3  -6  10       11.31        8.33      3.31 o 
   4  -6  10       29.39       29.38      3.66 o 
  -7  -5  10       42.10       42.51      5.10 o 
  -6  -5  10      102.01       88.58      6.66 o 
  -5  -5  10       10.65       14.87      3.63 o 
  -4  -5  10      112.36      127.27      7.42 o 
  -3  -5  10       81.12       70.65      5.70 o 
  -2  -5  10      138.62      138.14      7.73 o 
  -1  -5  10      301.37      311.21      7.04 o 
   0  -5  10       80.91       84.31      4.70 o 
   1  -5  10       62.33       76.97      3.65 o 
   2  -5  10       11.49        6.38      2.27 o 
   3  -5  10       39.97       46.73      3.41 o 
   4  -5  10       49.64       46.37      3.59 o 
  -9  -4  10        2.67        0.78      3.68 o 
  -8  -4  10       25.77       23.78      4.73 o 
  -7  -4  10       53.27       59.68      5.80 o 
  -6  -4  10      172.65      184.78      9.17 o 
  -5  -4  10      287.84      283.81     11.63 o 
  -4  -4  10      257.16      257.79     11.03 o 
  -3  -4  10      409.96      411.40     15.00 o 
  -2  -4  10      656.50      565.36     26.52 o 
  -1  -4  10        4.82        5.57      1.89 o 
   0  -4  10      440.48      431.47      8.94 o 
   1  -4  10      315.65      330.91      7.63 o 
   2  -4  10      254.93      237.92     10.15 o 
   3  -4  10      275.26      275.62      7.27 o 
   4  -4  10       93.89       93.44      4.59 o 
 -10  -3  10       60.36       61.87      6.74 o 
  -9  -3  10      298.36      305.26     13.51 o 
  -8  -3  10      869.23      839.25     27.25 o 
  -7  -3  10       46.48       54.06      5.51 o 
  -6  -3  10      124.11      118.60      7.58 o 
  -4  -3  10      316.25      303.85     12.15 o 
  -3  -3  10     1606.02     1643.39     47.03 o 
  -2  -3  10       87.74       82.04      4.29 o 
  -1  -3  10      607.47      611.63     14.47 o 
   0  -3  10       10.66       12.12      1.95 o 
   1  -3  10        5.18        5.53      1.99 o 
   2  -3  10        0.19       -0.04      2.18 o 
   3  -3  10        6.81        5.24      2.29 o 
   4  -3  10        4.70        3.02      2.43 o 
 -11  -2  10       34.29       35.35      5.85 o 
 -10  -2  10      118.23      118.39      8.36 o 
  -9  -2  10      241.31      257.26     12.39 o 
  -8  -2  10        0.31        3.24      3.58 o 
  -7  -2  10       45.39       47.53      5.64 o 
  -6  -2  10        7.31        2.74      3.45 o 
  -5  -2  10       10.21        6.79      3.40 o 
  -4  -2  10        0.64       -2.53      2.74 o 
  -3  -2  10      450.46      445.81     15.65 o 
  -2  -2  10      206.55      178.86      6.14 o 
  -1  -2  10      105.11       96.23      4.71 o 
   0  -2  10      324.93      325.82      7.77 o 
   1  -2  10      176.22      184.57      5.29 o 
   2  -2  10      139.07      141.71      4.79 o 
   3  -2  10      118.71      104.53      4.73 o 
   4  -2  10      126.11      139.71      5.12 o 
 -11  -1  10       29.48       34.23      5.91 o 
 -10  -1  10        2.32       -2.06      3.84 o 
  -9  -1  10      323.67      303.54     13.61 o 
  -8  -1  10     1097.47     1100.52     34.44 o 
  -7  -1  10      706.03      724.55     24.17 o 
  -6  -1  10      155.26      165.21      8.83 o 
  -5  -1  10       60.19       55.42      5.20 o 
  -4  -1  10      487.99      513.35     17.74 o 
  -3  -1  10      699.95      657.71     21.14 o 
  -2  -1  10       13.75        7.91      4.66 o 
  -1  -1  10      212.12      191.77      6.43 o 
   0  -1  10      367.68      377.10      9.38 o 
   1  -1  10       60.92       66.47      3.33 o 
   2  -1  10      122.01      113.13      4.34 o 
   3  -1  10       12.94        9.99      2.35 o 
   4  -1  10       14.49       11.41      3.45 o 
 -11   0  10       91.87       98.64      8.47 o 
 -10   0  10       63.14       59.52      6.56 o 
  -9   0  10      269.76      282.27     13.12 o 
  -8   0  10       17.40       25.29      5.02 o 
  -7   0  10        9.21       12.57      3.87 o 
  -6   0  10       21.48       15.49      3.84 o 
  -5   0  10       21.40       19.54      4.08 o 
  -4   0  10      604.52      545.52     18.66 o 
  -2   0  10       29.99       31.17      3.87 o 
  -1   0  10       11.58       11.65      1.92 o 
   0   0  10       38.55       34.69      3.59 o 
   1   0  10       61.82       79.74      3.67 o 
   2   0  10      170.03      163.05      5.20 o 
   3   0  10        1.39        5.04      2.82 o 
   4   0  10      130.49      110.57      6.01 o 
 -11   1  10       21.80       21.50      5.15 o 
 -10   1  10        1.86        0.03      3.76 o 
  -9   1  10      179.34      205.84     11.00 o 
  -8   1  10      457.83      437.63     17.30 o 
  -7   1  10      603.66      613.29     21.48 o 
  -6   1  10      731.91      711.56     23.67 o 
  -5   1  10        4.94        3.42      3.42 o 
  -4   1  10      670.53      628.89     20.82 o 
  -3   1  10       28.08       32.71      4.02 o 
  -2   1  10      240.43      232.46      7.13 o 
  -1   1  10      603.64      603.96     11.25 o 
   0   1  10      355.82      354.01      7.79 o 
   1   1  10      415.47      404.04      8.66 o 
   2   1  10       55.72       48.41      4.26 o 
   3   1  10        3.75        1.73      3.54 o 
   4   1  10        5.84        2.68      3.16 o 
 -11   2  10      109.08      109.74      8.65 o 
 -10   2  10       99.81       93.41      7.68 o 
  -9   2  10      219.91      219.43     11.29 o 
  -8   2  10      510.80      528.11     19.81 o 
  -7   2  10      707.02      747.62     25.19 o 
  -6   2  10       37.89       36.92      4.86 o 
  -5   2  10       46.13       57.25      5.59 o 
  -4   2  10      133.22      136.86      7.89 o 
  -3   2  10      141.29      125.55      6.98 o 
  -2   2  10       49.54       53.55      2.83 o 
  -1   2  10        1.57        0.63      1.75 o 
   0   2  10       53.07       51.63      3.07 o 
   1   2  10        0.75        0.10      2.59 o 
   2   2  10       17.99       20.42      3.50 o 
   3   2  10       34.69       37.18      6.57 o 
 -10   3  10       44.77       44.68      6.27 o 
  -9   3  10       28.93       32.40      5.25 o 
  -8   3  10        1.83        0.86      3.66 o 
  -7   3  10       25.54       30.86      5.23 o 
  -6   3  10      150.60      167.46      9.48 o 
  -5   3  10       53.66       43.45      5.02 o 
  -4   3  10      234.12      246.81     10.90 o 
  -3   3  10       43.97       45.12      4.49 o 
  -2   3  10       76.33       83.88      4.29 o 
  -1   3  10      451.98      442.46      9.07 o 
   0   3  10      195.86      209.06      7.34 o 
   1   3  10      274.09      273.83     11.21 o 
   2   3  10       59.26       54.23      9.54 o 
   3   3  10       53.00       66.17      5.17 o 
 -10   4  10      127.38      117.11      8.86 o 
  -9   4  10      385.63      417.35     17.19 o 
  -8   4  10      539.34      486.88     18.89 o 
  -7   4  10      890.50      868.68     28.45 o 
  -6   4  10      157.44      170.67      9.56 o 
  -5   4  10      316.83      328.15     13.69 o 
  -4   4  10       11.43       13.72      3.76 o 
  -3   4  10       14.17        8.83      3.19 o 
  -2   4  10      193.48      200.57      6.73 o 
  -1   4  10      149.25      143.90      5.95 o 
   0   4  10       79.51       75.26      6.55 o 
   1   4  10       10.40        9.38      3.07 o 
   2   4  10        1.69       -2.30      2.62 o 
  -9   5  10        2.05        3.24      4.44 o 
  -8   5  10        1.38       -0.13      4.00 o 
  -7   5  10        1.60        5.67      3.79 o 
  -6   5  10        5.16        0.60      3.32 o 
  -5   5  10       34.69       29.58      4.89 o 
  -4   5  10      546.01      562.45     19.44 o 
  -3   5  10      117.67      133.26      8.31 o 
  -2   5  10       27.40       24.61      3.14 o 
  -1   5  10       35.94       33.35      3.68 o 
   0   5  10       79.07       92.17      6.13 o 
   1   5  10       36.22       46.48      4.41 o 
   2   5  10        4.98       -3.21      3.92 o 
  -9   6  10      133.66      153.27     10.32 o 
  -8   6  10      188.63      183.32     10.92 o 
  -7   6  10      294.17      301.37     13.64 o 
  -6   6  10      130.69      162.08      9.46 o 
  -5   6  10      181.14      200.51     10.56 o 
  -3   6  10       56.88       64.05      7.88 o 
  -2   6  10      106.04      107.88      5.47 o 
  -1   6  10      203.91      226.46     11.67 o 
   0   6  10      194.50      211.61      8.10 o 
   1   6  10        6.60        4.99      3.10 o 
  -8   7  10      131.82      127.01      9.38 o 
  -7   7  10       27.22       41.13      6.01 o 
  -6   7  10       16.46       17.90      4.70 o 
  -3   7  10       69.98       71.95     10.12 o 
  -2   7  10       86.14       94.76      6.72 o 
  -1   7  10       88.59       88.96      5.60 o 
  -3   8  10       11.68       15.51      3.25 o 
  -4  -9  11       61.64       64.28      6.45 o 
  -3  -9  11      169.97      167.12      9.80 o 
  -2  -9  11      186.28      202.89     11.16 o 
  -1  -9  11      155.01      150.81      9.48 o 
   0  -9  11       15.38       18.90      3.39 o 
  -5  -8  11       31.79       28.92      4.81 o 
  -4  -8  11        2.32        9.09      3.95 o 
  -3  -8  11       91.17       73.89      6.85 o 
  -2  -8  11       37.72       40.29      5.91 o 
  -1  -8  11        4.58        0.18      3.84 o 
   0  -8  11        1.40       -1.86      2.14 o 
   1  -8  11       66.90       82.83      5.49 o 
  -6  -7  11      175.03      163.93      9.33 o 
  -5  -7  11        5.62       12.25      4.15 o 
  -4  -7  11       19.18       13.67      4.39 o 
  -3  -7  11      126.77      129.02      8.18 o 
  -2  -7  11      290.45      305.34     13.46 o 
  -1  -7  11       95.29       96.21      7.81 o 
   0  -7  11       26.30       31.63      2.91 o 
   1  -7  11       99.70      100.80      4.71 o 
   2  -7  11       25.61       22.78      3.46 o 
  -7  -6  11       53.24       46.59      5.62 o 
  -6  -6  11       15.81        9.82      4.15 o 
  -5  -6  11       18.63       15.10      4.00 o 
  -4  -6  11       76.27       65.87      6.04 o 
  -3  -6  11        0.63        0.71      3.32 o 
  -2  -6  11       15.35       16.49      4.47 o 
  -1  -6  11       20.38       28.72      3.35 o 
   0  -6  11        6.24        3.24      2.08 o 
   1  -6  11       51.00       56.70      3.52 o 
   2  -6  11       68.67       73.69      4.13 o 
  -8  -5  11      148.10      126.67      8.31 o 
  -7  -5  11      292.43      295.20     12.86 o 
  -6  -5  11      548.33      536.08     19.07 o 
  -5  -5  11      139.40      167.38      9.20 o 
  -4  -5  11      138.96      144.10      8.39 o 
  -3  -5  11      453.63      424.36     15.96 o 
  -2  -5  11       38.09       38.51      5.25 o 
  -1  -5  11       44.86       47.08      3.82 o 
   0  -5  11      144.14      166.54      5.30 o 
   1  -5  11      245.67      235.25      6.48 o 
   2  -5  11      105.51      114.24      5.24 o 
   3  -5  11       61.08       62.74      3.91 o 
  -9  -4  11      231.86      216.74     11.34 o 
  -8  -4  11      238.77      266.23     12.52 o 
  -6  -4  11       28.24       37.81      5.07 o 
  -5  -4  11        3.60        8.02      3.68 o 
  -4  -4  11      271.94      259.72     11.39 o 
  -3  -4  11        8.04        6.53      3.66 o 
  -2  -4  11        0.64        2.12      3.16 o 
  -1  -4  11       72.49       73.12      3.43 o 
   0  -4  11        0.04       -0.53      1.88 o 
   1  -4  11       32.81       30.93      2.87 o 
   2  -4  11      144.00      136.04      5.24 o 
   3  -4  11       25.74       32.67      3.37 o 
 -10  -3  11       75.83       78.41      7.47 o 
  -9  -3  11        6.69        3.03      3.71 o 
  -8  -3  11        0.10        2.90      3.92 o 
  -7  -3  11      124.28      117.27      7.89 o 
  -5  -3  11      156.79      163.44      8.67 o 
  -4  -3  11      359.75      353.44     13.87 o 
  -3  -3  11      185.15      180.11      9.01 o 
  -2  -3  11      272.70      257.42     11.16 o 
  -1  -3  11      199.26      212.70      5.83 o 
   0  -3  11       56.46       51.12      4.55 o 
   1  -3  11      184.36      193.61      5.75 o 
   2  -3  11      185.70      183.70      5.86 o 
   3  -3  11       45.24       51.71      3.67 o 
 -10  -2  11       92.31      104.57      8.52 o 
  -9  -2  11       66.81       72.01      6.77 o 
  -8  -2  11      210.25      197.79     10.48 o 
  -7  -2  11      804.05      754.96     25.32 o 
  -6  -2  11      369.44      359.48     14.45 o 
  -4  -2  11      122.04      111.23      7.03 o 
  -3  -2  11       53.48       43.32      4.96 o 
  -2  -2  11       12.70        5.46      3.53 o 
  -1  -2  11      206.09      216.02      5.76 o 
   0  -2  11      139.79      138.40      4.72 o 
   1  -2  11       93.56       83.72      4.37 o 
   2  -2  11       13.41       13.80      3.02 o 
   3  -2  11        0.43        0.74      2.36 o 
 -10  -1  11      155.45      153.48     10.22 o 
  -9  -1  11       13.63       13.95      4.52 o 
  -8  -1  11       33.34       43.53      5.75 o 
  -7  -1  11      256.57      241.59     11.84 o 
  -6  -1  11       20.19       15.57      4.23 o 
  -5  -1  11      319.17      288.62     12.44 o 
  -4  -1  11      251.01      239.31     10.50 o 
  -3  -1  11       52.39       44.84      4.81 o 
  -2  -1  11      116.18      127.33      7.34 o 
  -1  -1  11       66.11       64.60      3.25 o 
   0  -1  11       31.92       42.66      2.95 o 
   1  -1  11      194.30      192.56      7.09 o 
   2  -1  11       26.90       24.95      2.69 o 
   3  -1  11       51.28       49.94      4.47 o 
 -10   0  11      107.80      133.41      9.75 o 
  -9   0  11      165.93      158.89      9.96 o 
  -8   0  11      400.14      425.77     17.17 o 
  -7   0  11      955.96      916.52     29.81 o 
  -6   0  11      232.53      216.55     10.87 o 
  -5   0  11      908.06      920.88     29.16 o 
  -4   0  11      187.01      184.73      9.28 o 
  -3   0  11        3.70        5.85      3.42 o 
  -2   0  11       76.55       82.78      6.30 o 
  -1   0  11      220.03      212.30      5.72 o 
   0   0  11      158.29      178.09      5.38 o 
   1   0  11       54.10       44.44      4.48 o 
   2   0  11        3.58        4.11      2.96 o 
   3   0  11        0.05       -2.55      2.97 o 
 -10   1  11      105.09      119.07      9.04 o 
  -9   1  11       29.43       37.36      6.06 o 
  -8   1  11      143.17      117.40      8.52 o 
  -7   1  11      189.12      183.35     10.16 o 
  -6   1  11        0.69       -3.16      3.16 o 
  -5   1  11      111.53       99.60      6.92 o 
  -4   1  11      220.57      211.83      9.96 o 
  -3   1  11      662.15      669.16     21.74 o 
  -2   1  11       39.28       36.17      4.89 o 
  -1   1  11        6.74       10.75      2.14 o 
   0   1  11        0.85        0.31      2.39 o 
   1   1  11       88.60       95.24      5.48 o 
   2   1  11       19.39       22.70      5.89 o 
   3   1  11        1.29        2.85      4.00 o 
 -10   2  11       32.37       26.68      5.54 o 
  -9   2  11       65.03       63.00      6.85 o 
  -8   2  11       42.78       46.33      6.19 o 
  -7   2  11      575.89      563.94     20.72 o 
  -6   2  11        3.42        6.82      3.74 o 
  -5   2  11      565.37      587.50     20.59 o 
  -4   2  11      775.46      749.53     24.43 o 
  -2   2  11      193.78      180.80      6.60 o 
  -1   2  11       42.86       57.37      3.57 o 
   0   2  11      466.03      466.63     12.21 o 
   1   2  11      151.54      163.01     11.99 o 
   2   2  11       31.17       31.19      5.97 o 
 -10   3  11      140.10      162.63     10.40 o 
  -9   3  11       64.93       73.68      7.50 o 
  -8   3  11      846.94      860.39     29.24 o 
  -7   3  11      275.38      275.55     13.01 o 
  -6   3  11      256.53      259.93     12.39 o 
  -5   3  11       31.21       48.99      5.64 o 
  -4   3  11        7.01        6.35      3.50 o 
  -3   3  11       24.94       24.72      4.15 o 
  -2   3  11        1.49        1.86      3.92 o 
  -1   3  11        1.61        0.46      2.46 o 
   0   3  11        0.44        0.14      2.61 o 
   1   3  11       14.90       14.98      7.39 o 
   2   3  11       33.43       31.60      4.07 o 
  -9   4  11       14.06        9.88      4.78 o 
  -8   4  11        3.41        3.81      4.21 o 
  -7   4  11       41.22       47.61      5.96 o 
  -6   4  11        4.02       12.80      4.23 o 
  -5   4  11      111.74      131.77      8.52 o 
  -4   4  11      370.43      402.09     15.44 o 
  -3   4  11       91.47       91.74      6.66 o 
  -2   4  11      112.90      115.18      5.42 o 
  -1   4  11       45.64       49.66      4.08 o 
   0   4  11       71.09       76.51      7.07 o 
   1   4  11       69.63       84.28      5.29 o 
  -9   5  11        3.36        6.85      4.81 o 
  -8   5  11      263.63      277.28     13.74 o 
  -7   5  11      262.14      286.84     13.90 o 
  -6   5  11      342.92      348.37     15.21 o 
  -5   5  11      155.43      172.97      9.82 o 
  -4   5  11       50.96       62.34      6.11 o 
  -2   5  11       34.43       40.05      3.83 o 
  -1   5  11       41.56       38.34      4.06 o 
   0   5  11        1.05       -2.58      2.79 o 
  -8   6  11        0.97       -3.79      3.79 o 
  -7   6  11        1.00       -0.47      4.29 o 
  -6   6  11        0.08       -2.80      3.97 o 
  -2   6  11       58.42       63.62      7.00 o 
  -1   6  11       78.49       88.62      5.41 o 
  -4  -8  12       45.14       50.14      6.51 o 
  -3  -8  12       83.14      109.11      8.62 o 
  -2  -8  12       22.04       30.54      5.91 o 
  -6  -7  12        7.50        0.68      3.89 o 
  -5  -7  12        3.55        7.24      4.10 o 
  -4  -7  12        0.96       -1.41      4.15 o 
  -3  -7  12       14.78        9.54      4.70 o 
  -2  -7  12      100.51      134.33      8.88 o 
  -1  -7  12       35.15       35.54      5.93 o 
   0  -7  12       21.53       17.94      3.39 o 
  -7  -6  12      127.05      121.66      8.28 o 
  -6  -6  12      226.34      233.77     11.60 o 
  -5  -6  12      252.29      263.43     12.15 o 
  -4  -6  12       68.73       61.77      6.24 o 
  -3  -6  12       37.93       38.44      5.64 o 
  -2  -6  12        2.13        2.01      4.10 o 
  -1  -6  12       62.90       66.78      6.53 o 
   0  -6  12       74.71       83.20      4.18 o 
   1  -6  12       32.01       32.32      5.96 o 
  -8  -5  12       53.08       50.69      6.11 o 
  -7  -5  12      101.72      139.21      8.94 o 
  -6  -5  12       82.97       94.77      7.60 o 
  -5  -5  12        5.86        1.05      3.81 o 
  -4  -5  12        0.49       -2.33      3.40 o 
  -3  -5  12       88.56       71.75      6.40 o 
  -2  -5  12      192.18      193.30     10.35 o 
  -1  -5  12       27.89       24.72      4.70 o 
   0  -5  12        1.66       -0.35      2.37 o 
   1  -5  12       34.04       39.25      4.18 o 
  -9  -4  12       41.37       39.30      6.22 o 
  -7  -4  12      183.44      166.05      9.38 o 
  -6  -4  12       87.39      109.90      7.63 o 
  -5  -4  12      227.50      233.83     11.10 o 
  -4  -4  12      470.67      446.36     16.83 o 
  -3  -4  12      337.24      343.20     14.21 o 
  -2  -4  12      143.73      139.53      8.65 o 
  -1  -4  12       94.06       88.73      6.98 o 
   0  -4  12      109.77      119.13      6.00 o 
   1  -4  12       56.32       56.30      3.63 o 
   2  -4  12       26.31       26.99      3.07 o 
  -9  -3  12       86.30      105.77      8.60 o 
  -8  -3  12      250.26      235.73     12.05 o 
  -6  -3  12      156.64      172.95      9.43 o 
  -5  -3  12       87.80       81.86      6.82 o 
  -4  -3  12       25.08       28.98      4.91 o 
  -3  -3  12       67.82       69.87      6.35 o 
  -2  -3  12       40.92       38.54      5.02 o 
  -1  -3  12       32.47       31.07      4.78 o 
   0  -3  12       26.77       29.62      3.65 o 
   1  -3  12        0.24        2.81      2.38 o 
   2  -3  12       44.78       49.54      3.63 o 
  -9  -2  12        6.57       21.01      5.25 o 
  -8  -2  12        0.61        0.71      4.00 o 
  -7  -2  12        0.50       -0.16      3.58 o 
  -5  -2  12        0.99        2.67      3.48 o 
  -4  -2  12       62.08       56.57      5.88 o 
  -3  -2  12      549.19      568.74     19.81 o 
  -2  -2  12      536.45      539.69     19.02 o 
  -1  -2  12       81.41       80.82      6.56 o 
   0  -2  12       69.76       70.90      3.81 o 
   1  -2  12      151.01      153.87      6.56 o 
   2  -2  12       59.31       67.62      5.68 o 
 -10  -1  12       61.29       73.97      7.86 o 
  -9  -1  12       57.34       53.15      6.66 o 
  -8  -1  12      210.24      205.71     11.10 o 
  -7  -1  12      603.95      599.13     21.56 o 
  -6  -1  12      644.48      663.41     23.05 o 
  -4  -1  12      159.67      168.24      8.99 o 
  -3  -1  12      121.62      120.40      7.68 o 
  -2  -1  12       66.79       63.26      5.93 o 
  -1  -1  12       19.62       19.64      3.24 o 
   0  -1  12       45.07       44.76      4.75 o 
   1  -1  12       35.53       37.97      3.25 o 
   2  -1  12        0.11       -1.27      3.06 o 
  -9   0  12        3.00       10.50      4.99 o 
  -8   0  12       43.42       39.11      5.96 o 
  -7   0  12        0.21       -3.16      3.32 o 
  -6   0  12        0.01        1.52      3.55 o 
  -5   0  12       61.49       59.44      5.96 o 
  -4   0  12      126.43      134.88      8.26 o 
  -3   0  12       77.10       82.65      6.58 o 
  -2   0  12      117.35      138.25      8.26 o 
  -1   0  12      123.36      122.13      4.56 o 
   0   0  12       13.45       14.39      2.59 o 
   1   0  12       20.49       29.57      4.69 o 
  -9   1  12       31.14       30.62      6.01 o 
  -8   1  12      164.86      171.59     10.66 o 
  -7   1  12      112.97      116.46      8.31 o 
  -6   1  12      563.06      554.06     20.09 o 
  -5   1  12      332.64      359.92     14.79 o 
  -3   1  12      190.73      199.41      9.93 o 
  -2   1  12      122.41      139.08      8.26 o 
  -1   1  12      119.96      127.19      4.59 o 
   0   1  12       44.16       50.38      6.19 o 
   1   1  12        8.62       11.10      3.37 o 
  -9   2  12       75.35       77.31      7.63 o 
  -8   2  12       11.78       15.68      4.89 o 
  -7   2  12      155.43      165.60     10.01 o 
  -6   2  12       96.82       88.73      7.37 o 
  -5   2  12        0.95       -3.40      3.40 o 
  -4   2  12       35.78       38.59      5.10 o 
  -3   2  12        3.69        5.70      3.45 o 
  -2   2  12       15.61       11.71      3.89 o 
  -1   2  12       74.94       74.79      5.07 o 
   0   2  12       91.96       89.64      5.34 o 
  -8   3  12       64.67       66.05      7.16 o 
  -7   3  12       53.94       49.88      6.22 o 
  -6   3  12       67.08       64.04      6.69 o 
  -5   3  12      163.06      178.82      9.67 o 
  -4   3  12      214.55      209.50     10.50 o 
  -3   3  12      227.20      257.66     11.55 o 
  -1   3  12       58.53       59.59      4.46 o 
   0   3  12       73.67       82.95      5.43 o 
  -8   4  12       41.28       47.40      6.40 o 
  -7   4  12      381.06      405.13     17.04 o 
  -6   4  12      372.30      393.29     16.54 o 
  -5   4  12      108.26      121.29      8.18 o 
  -4   4  12      118.44      111.05      7.76 o 
  -1   4  12        0.82       -3.38      3.38 o 
  -7   5  12       43.18       49.51      6.45 o 
  -6   5  12       29.03       28.35      5.43 o 
  -5   5  12        8.38        5.07      3.84 o 
  -5  -6  13        2.74        4.00      4.29 o 
  -4  -6  13        0.33        2.51      4.21 o 
  -3  -6  13       15.70       20.85      4.81 o 
  -7  -5  13      124.32      136.26      8.99 o 
  -6  -5  13      141.06      155.47      9.43 o 
  -5  -5  13      142.21      143.13      9.25 o 
  -4  -5  13      234.24      240.51     12.02 o 
  -3  -5  13       83.54       87.74      7.32 o 
  -2  -5  13      170.56      178.01     10.40 o 
  -1  -5  13       87.28      103.23      8.07 o 
  -7  -4  13      136.01      130.98      8.73 o 
  -6  -4  13       46.47       58.74      6.22 o 
  -5  -4  13       36.03       41.81      5.59 o 
  -4  -4  13       37.68       34.20      5.51 o 
  -3  -4  13        5.36        6.32      4.31 o 
  -2  -4  13        1.73        1.54      3.79 o 
  -1  -4  13       53.49       63.94      6.43 o 
   0  -4  13       23.79       30.36      5.71 o 
  -7  -3  13       96.62      105.59      8.28 o 
  -6  -3  13       80.87       79.72      7.19 o 
  -5  -3  13      257.52      277.51     12.86 o 
  -4  -3  13      305.66      315.50     13.93 o 
  -3  -3  13      262.44      244.51     11.73 o 
  -2  -3  13      271.36      277.17     12.52 o 
  -1  -3  13      278.94      297.29     13.14 o 
   0  -3  13      140.88      145.10      6.47 o 
  -8  -2  13       64.06       71.62      7.39 o 
  -7  -2  13      136.69      135.79      9.12 o 
  -6  -2  13      231.26      247.44     12.05 o 
  -5  -2  13      279.70      294.99     13.12 o 
  -4  -2  13        8.97       12.80      4.18 o 
  -3  -2  13       10.70       10.22      3.95 o 
  -2  -2  13        6.22        8.62      4.18 o 
  -1  -2  13        2.27        2.27      3.76 o 
   0  -2  13        0.71       -2.15      2.15 o 
  -8  -1  13        2.40        4.36      4.29 o 
  -7  -1  13       51.36       49.62      6.35 o 
  -5  -1  13        1.84        0.55      3.61 o 
  -4  -1  13       12.66        3.79      4.02 o 
  -3  -1  13        7.50       13.43      4.47 o 
  -2  -1  13      110.93      105.56      7.84 o 
  -1  -1  13       66.11       84.11      7.08 o 
   0  -1  13       58.46       51.71      4.46 o 
  -8   0  13       68.07       77.21      7.60 o 
  -7   0  13      213.34      223.03     12.02 o 
  -6   0  13      250.69      246.24     12.33 o 
  -5   0  13      232.85      247.52     11.97 o 
  -4   0  13      157.78      158.18      9.09 o 
  -3   0  13      131.52      124.24      8.36 o 
  -2   0  13       48.22       42.15      5.57 o 
  -1   0  13       26.96       33.55      5.36 o 
  -8   1  13        4.68        3.95      4.39 o 
  -7   1  13       10.90       14.68      4.60 o 
  -6   1  13        1.63       -3.50      3.50 o 
  -5   1  13        2.98       -0.50      3.53 o 
  -4   1  13       16.96       19.57      4.76 o 
  -3   1  13        5.94        4.13      4.00 o 
  -2   1  13       81.63       93.46      7.39 o 
  -1   1  13       61.25       54.90      5.83 o 
  -7   2  13      260.51      275.81     13.46 o 
  -6   2  13      139.34      143.05      9.54 o 
  -5   2  13       72.02       73.26      6.98 o 
  -4   2  13       49.36       69.21      6.32 o 
  -3   2  13      214.18      236.33     11.39 o 
  -2   2  13      113.88      117.92      8.05 o 
  -7   3  13       63.87       73.60      7.24 o 
  -6   3  13       56.25       56.46      6.27 o 
  -5   3  13        7.74       10.32      4.49 o 
  -3   3  13        7.53        9.17      4.29 o 
  -4  -2  14        2.14       -3.11      3.84 o 
  -5  -1  14      146.43      157.95      9.96 o 
  -4  -1  14       51.74       52.73      6.58 o 
  -3  -1  14       60.99       53.22      6.48 o 
  -5   0  14      100.69       95.50      7.71 o 
  -4   0  14       36.79       36.29      5.88 o 
                                                 
